# Supplementary material for: 2-[2-(4-Nitro­phen­yl)hydrazinyl­idene]-1,3-diphenyl­propane-1,3-dione
Source: Acta Crystallogr Sect E Struct Rep Online. 2011 Jun 4;67(Pt 7):o1587. doi: 10.1107/S1600536811021143 (PMC3151834; doi:10.1107/S1600536811021143)
Supplement: Supplementary file 2 [file e-67-o1587-Isup2.hkl]

# 
# h,k,l, Fc-squared, Fo-squared, sigma(Fo-squared) and status flag 
# 
data_I
_shelx_title ' 0003 in P2(1)2(1)2(1)' 
_shelx_refln_list_code          4 
_shelx_F_calc_maximum      205.49 
_exptl_crystal_F_000       792.00 
_reflns_d_resolution_high  0.8000 
 
loop_ 
 _symmetry_equiv_pos_as_xyz 
 'x, y, z' 
 '-x+1/2, -y, z+1/2' 
 '-x, y+1/2, -z+1/2' 
 'x+1/2, -y+1/2, -z' 
 
_cell_length_a     8.2994 
_cell_length_b     8.6250 
_cell_length_c    25.0180 
_cell_angle_alpha  90.000 
_cell_angle_beta   90.000 
_cell_angle_gamma  90.000 
 
_shelx_F_squared_multiplier     1.000 
 
loop_ 
 _refln_index_h 
 _refln_index_k 
 _refln_index_l 
 _refln_F_squared_calc 
 _refln_F_squared_meas 
 _refln_F_squared_sigma 
 _refln_observed_status 
   2   0   0      293.95      342.01      6.93 o 
   4   0   0      208.83      194.83     17.69 o 
   6   0   0       77.11       86.07     12.39 o 
   8   0   0      189.09      196.14     15.94 o 
  10   0   0       16.21       32.94     13.47 o 
   1   1   0       59.47       48.55      2.42 o 
   2   1   0    42226.19    43227.08    456.45 o 
   3   1   0     1544.24     1621.38     19.00 o 
   4   1   0      245.42      232.54      5.73 o 
   5   1   0      700.73      683.02     10.55 o 
   6   1   0        6.41        4.14      2.66 o 
   7   1   0      494.85      500.60     15.59 o 
   8   1   0       52.64       54.17      8.47 o 
   9   1   0       36.88       29.65      7.34 o 
  10   1   0        9.32       15.79      6.87 o 
   0   2   0    17822.01    18662.04    285.36 o 
   1   2   0     7908.98     8117.54     63.43 o 
   2   2   0      264.89      245.53      4.01 o 
   3   2   0      647.66      601.17     16.44 o 
   4   2   0     6086.64     6451.99     83.44 o 
   5   2   0     1341.81     1361.84     18.39 o 
   6   2   0      163.65      157.84      7.48 o 
   7   2   0      162.93      149.58      9.42 o 
   8   2   0      159.61      160.96     13.26 o 
   9   2   0       81.33       73.87     10.51 o 
  10   2   0       10.44       10.13      8.35 o 
   1   3   0      920.40      949.31     10.58 o 
   2   3   0     2365.14     2487.50     53.49 o 
   3   3   0      955.14     1009.20     22.56 o 
   4   3   0     1746.30     1836.70     32.67 o 
   5   3   0      533.15      533.11     14.70 o 
   6   3   0     1871.24     1930.60     29.65 o 
   7   3   0        8.35        6.58      3.69 o 
   8   3   0      158.20      155.85     13.57 o 
   9   3   0       74.85       90.62     12.36 o 
   0   4   0      123.40      116.79      6.05 o 
   1   4   0       98.72       99.88      3.85 o 
   2   4   0       45.04       42.72      3.68 o 
   3   4   0      222.55      222.93      6.64 o 
   4   4   0       13.47       12.41      3.59 o 
   5   4   0      240.24      221.14     10.49 o 
   6   4   0     2978.43     3102.19     39.53 o 
   7   4   0      376.42      374.74     15.20 o 
   8   4   0       78.10       68.59      8.93 o 
   9   4   0       48.98       61.17     10.68 o 
   1   5   0      866.58      904.61     11.65 o 
   2   5   0       10.03        5.23      2.48 o 
   3   5   0      116.92      110.55      7.65 o 
   4   5   0      159.30      147.64      8.91 o 
   5   5   0      231.75      228.93     11.33 o 
   6   5   0       66.50       61.66      7.78 o 
   7   5   0      372.03      338.76     15.16 o 
   8   5   0      267.89      239.55     14.19 o 
   9   5   0       21.51       16.53      7.36 o 
   0   6   0       50.27       40.32      7.57 o 
   1   6   0      190.68      181.36      7.68 o 
   2   6   0       21.98       18.84      3.73 o 
   3   6   0      104.26       88.28      7.78 o 
   4   6   0        1.46        2.55      3.74 o 
   5   6   0      511.92      511.49     17.25 o 
   6   6   0       61.45       57.89      7.98 o 
   7   6   0      164.83      156.47     12.36 o 
   8   6   0       23.25       24.89      6.27 o 
   1   7   0        0.11       -0.29      3.20 o 
   2   7   0      113.40      109.37      8.66 o 
   3   7   0      658.53      625.73     18.23 o 
   4   7   0       12.97       14.72      4.94 o 
   5   7   0       87.62       85.74      9.37 o 
   6   7   0       15.38       12.57      5.15 o 
   7   7   0       53.50       64.92      9.40 o 
   0   8   0      570.56      591.48     25.42 o 
   1   8   0      305.30      319.47     16.27 o 
   2   8   0       46.77       46.08      8.31 o 
   3   8   0        3.72        3.75      4.00 o 
   4   8   0       17.15       19.32      5.60 o 
   5   8   0       87.71      107.14     10.94 o 
   6   8   0       15.21       15.37      5.26 o 
   1   9   0      224.00      224.54     15.17 o 
   2   9   0       11.31       17.92      6.82 o 
   3   9   0       93.22      105.69     12.57 o 
   4   9   0       17.71       25.52      8.05 o 
   5   9   0       12.63       12.43      6.14 o 
   0  10   0       87.06       73.85     21.50 o 
   1  10   0        1.97       -1.29      5.55 o 
   2  10   0       51.18       54.23     10.23 o 
   3  10   0       84.78       76.38     12.12 o 
   1   0   1      991.82     1030.59      8.47 o 
   2   0   1      722.90      750.16      7.94 o 
   3   0   1     1548.98     1518.57     12.54 o 
   4   0   1       25.76       22.77      2.50 o 
   5   0   1      276.78      259.25      6.91 o 
   6   0   1       58.41       65.54      6.30 o 
   7   0   1       40.22       38.40      5.88 o 
   8   0   1      231.89      230.23     12.04 o 
   9   0   1       90.03       97.42      9.91 o 
  10   0   1       14.95       11.81      6.90 o 
   0   1   1     3123.55     3280.78     14.48 o 
   1   1   1     1227.50     1251.66      6.88 o 
   2   1   1      459.76      459.34      4.53 o 
   3   1   1      384.99      369.02      4.53 o 
   4   1   1      292.36      316.29      4.58 o 
   5   1   1       24.91       23.72      2.14 o 
   6   1   1      530.17      552.47      9.06 o 
   7   1   1       46.79       41.81      4.29 o 
   8   1   1      308.12      309.59     11.40 o 
   9   1   1       20.26       15.40      4.24 o 
  10   1   1       23.13       21.90      5.15 o 
   0   2   1      516.55      548.02      6.52 o 
   1   2   1     4374.71     4565.99     32.64 o 
   2   2   1     4024.49     4124.57     16.44 o 
   3   2   1      555.54      525.93      6.11 o 
   4   2   1      210.35      190.70      4.00 o 
   5   2   1      392.51      387.64      7.13 o 
   6   2   1       57.88       58.12      3.83 o 
   7   2   1       55.27       51.41      4.62 o 
   8   2   1      155.52      157.68      9.29 o 
   9   2   1       66.71       63.98      7.03 o 
  10   2   1       20.86       23.20      6.92 o 
   0   3   1     1077.92     1182.25     11.55 o 
   1   3   1     1554.86     1588.62     11.26 o 
   2   3   1     1086.78     1137.12     10.64 o 
   3   3   1      857.64      935.76      7.16 o 
   4   3   1      349.45      334.57      7.28 o 
   5   3   1      228.30      211.83      6.77 o 
   6   3   1       94.06       91.07      5.61 o 
   7   3   1      204.05      210.70      7.89 o 
   8   3   1      146.82      174.52      9.99 o 
   9   3   1       29.52       30.55      5.91 o 
   0   4   1     1675.72     1791.47     15.09 o 
   1   4   1      761.28      749.89      6.82 o 
   2   4   1      777.64      802.64      9.15 o 
   3   4   1      604.80      574.68      7.28 o 
   4   4   1      263.24      249.32      7.19 o 
   5   4   1      143.36      128.87      6.09 o 
   6   4   1       76.43       74.28      5.61 o 
   7   4   1       39.04       44.01      4.84 o 
   8   4   1      206.74      225.71      9.31 o 
   9   4   1       61.60       72.69      8.04 o 
   0   5   1       10.47        9.14      2.17 o 
   1   5   1       40.93       31.83      2.10 o 
   2   5   1      848.88      889.40     10.81 o 
   3   5   1      100.15       89.15      5.03 o 
   4   5   1       50.83       47.93      4.31 o 
   5   5   1      304.51      299.04      9.02 o 
   6   5   1      245.89      236.37      8.63 o 
   7   5   1       27.16       19.26      3.95 o 
   8   5   1       68.97       67.19      6.51 o 
   9   5   1        3.03        3.35      4.40 o 
   0   6   1       28.46       26.69      3.88 o 
   1   6   1       53.26       48.58      3.44 o 
   2   6   1      393.18      390.15      7.79 o 
   3   6   1       83.20       73.04      5.15 o 
   4   6   1      903.79      918.13     15.30 o 
   5   6   1       50.58       48.59      4.89 o 
   6   6   1      103.23       98.55      6.97 o 
   7   6   1       89.39       80.69      6.79 o 
   8   6   1       63.65       66.52      6.56 o 
   0   7   1       32.47       32.10      5.45 o 
   1   7   1      237.00      231.35      7.71 o 
   2   7   1      264.52      266.83      8.41 o 
   3   7   1        2.20        1.03      2.54 o 
   4   7   1      379.57      391.54     10.92 o 
   5   7   1       13.97       14.82      3.52 o 
   6   7   1       11.28       13.42      3.63 o 
   7   7   1       86.81       97.09      7.68 o 
   0   8   1      128.94      133.39      9.81 o 
   1   8   1       19.40       18.61      4.25 o 
   2   8   1      629.87      643.17     16.16 o 
   3   8   1       84.01       92.96      7.13 o 
   4   8   1       16.33       17.29      3.85 o 
   5   8   1       57.23       59.42      6.16 o 
   6   8   1       15.87       14.83      3.81 o 
   0   9   1     1276.97     1401.63     29.34 o 
   1   9   1        9.77       11.12      4.15 o 
   2   9   1       75.51       78.61      7.87 o 
   3   9   1        1.89        4.85      3.82 o 
   4   9   1       23.19       26.59      5.84 o 
   5   9   1        9.68       11.98      4.17 o 
   0  10   1       47.28       51.98     12.99 o 
   1  10   1        3.37        3.87      4.07 o 
   2  10   1      249.81      265.81     12.74 o 
   3  10   1       34.03       36.95      6.75 o 
   0   0   2     1896.22     1936.90     32.63 o 
   1   0   2      695.31      676.88      6.49 o 
   2   0   2     4491.67     4565.08     32.31 o 
   3   0   2      164.24      143.82      4.15 o 
   4   0   2     1087.30     1130.36     15.74 o 
   5   0   2       10.39       11.48      2.35 o 
   6   0   2      424.00      420.66     13.05 o 
   7   0   2       22.76       22.20      4.88 o 
   8   0   2       13.94       12.11      4.87 o 
   9   0   2       75.13       79.04     10.58 o 
  10   0   2        9.01       12.25      6.42 o 
   0   1   2        4.13        6.97      0.82 o 
   1   1   2     4416.93     4428.45     20.14 o 
   2   1   2    31264.42    32173.33    229.94 o 
   3   1   2       75.51       78.93      2.20 o 
   4   1   2       66.95       60.77      2.39 o 
   5   1   2       49.71       44.99      2.71 o 
   6   1   2      172.31      173.51      5.38 o 
   7   1   2       24.74       24.19      3.56 o 
   8   1   2       45.17       49.43      5.93 o 
   9   1   2        2.96        2.77      3.04 o 
  10   1   2       35.97       31.78      5.71 o 
   0   2   2     2084.01     2093.17     13.09 o 
   1   2   2     3118.46     3275.95     17.99 o 
   2   2   2     2470.75     2510.20     11.28 o 
   3   2   2     3307.96     3611.09     21.33 o 
   4   2   2     5883.26     6425.42     34.37 o 
   5   2   2      119.76      119.24      4.33 o 
   6   2   2       69.55       69.86      4.04 o 
   7   2   2       24.64       19.78      3.22 o 
   8   2   2       30.71       24.58      4.81 o 
   9   2   2       88.26       89.43      8.22 o 
  10   2   2       19.30       20.76      6.91 o 
   0   3   2      631.94      661.82      8.18 o 
   1   3   2        1.61        1.12      0.85 o 
   2   3   2      957.48      973.77      8.13 o 
   3   3   2      555.72      562.45      5.79 o 
   4   3   2     1426.18     1433.91     13.40 o 
   5   3   2      464.65      464.81      9.77 o 
   6   3   2      396.94      388.43      9.76 o 
   7   3   2      172.95      178.24      7.42 o 
   8   3   2        9.77       12.23      3.94 o 
   9   3   2       14.82       15.17      4.80 o 
   0   4   2      394.11      399.48      8.11 o 
   1   4   2      292.71      305.79      4.42 o 
   2   4   2      229.72      220.58      4.14 o 
   3   4   2      260.76      263.18      5.95 o 
   4   4   2      191.78      182.41      6.78 o 
   5   4   2      244.67      231.50      7.51 o 
   6   4   2      184.12      162.23      7.23 o 
   7   4   2       78.15       75.23      6.00 o 
   8   4   2      658.50      680.60     15.23 o 
   9   4   2        4.62        6.50      4.24 o 
   0   5   2       41.89       45.93      3.52 o 
   1   5   2       15.42       14.75      1.68 o 
   2   5   2      120.26      107.29      4.11 o 
   3   5   2        5.30        3.97      2.11 o 
   4   5   2      174.96      174.65      6.69 o 
   5   5   2        5.25        3.54      2.51 o 
   6   5   2      447.85      454.72     11.64 o 
   7   5   2       46.63       38.85      4.93 o 
   8   5   2      174.55      153.43      8.89 o 
   9   5   2       38.38       41.89      6.98 o 
   0   6   2       46.85       47.33      4.72 o 
   1   6   2      462.84      460.02      8.22 o 
   2   6   2      309.22      298.17      7.44 o 
   3   6   2      430.06      407.47      9.90 o 
   4   6   2      258.78      262.36      8.60 o 
   5   6   2      179.25      178.62      7.70 o 
   6   6   2       14.84       15.60      3.60 o 
   7   6   2        0.64        2.15      2.89 o 
   8   6   2       23.87       26.85      4.74 o 
   0   7   2       12.94        9.12      4.02 o 
   1   7   2       79.85       77.85      5.34 o 
   2   7   2      480.52      500.95     11.20 o 
   3   7   2      120.89      128.82      6.78 o 
   4   7   2      192.02      179.64      7.94 o 
   5   7   2       49.02       41.71      5.01 o 
   6   7   2       59.79       54.97      5.81 o 
   7   7   2       19.66       20.91      4.37 o 
   0   8   2      224.83      238.89     11.97 o 
   1   8   2      324.52      336.39     11.70 o 
   2   8   2      175.63      167.67      9.21 o 
   3   8   2       71.71       71.56      6.52 o 
   4   8   2       31.75       31.99      4.70 o 
   5   8   2       96.45      100.26      7.59 o 
   6   8   2       14.81       20.27      4.13 o 
   0   9   2      267.37      280.62     13.90 o 
   1   9   2      232.41      233.16     10.93 o 
   2   9   2       16.59       17.40      4.62 o 
   3   9   2       64.63       70.73      7.72 o 
   4   9   2       41.16       44.00      6.87 o 
   5   9   2        1.05        2.82      4.03 o 
   0  10   2        0.28        2.91      7.76 o 
   1  10   2        3.14        4.87      4.10 o 
   2  10   2       16.22       10.23      4.64 o 
   3  10   2       36.82       31.35      6.28 o 
   1   0   3      956.73      991.88      7.20 o 
   2   0   3     2608.17     2751.90     17.03 o 
   3   0   3     1502.27     1538.08     16.49 o 
   4   0   3      109.89      111.26      4.38 o 
   5   0   3     1023.71      993.74     19.82 o 
   6   0   3      431.22      417.48     11.08 o 
   7   0   3      117.35      124.47      8.93 o 
   8   0   3      455.00      462.97     16.47 o 
   9   0   3        3.97        1.13      4.62 o 
  10   0   3        4.16        6.54      6.21 o 
   0   1   3     8755.52     8956.84     78.32 o 
   1   1   3      519.29      495.34      4.35 o 
   2   1   3      900.98      913.97      5.97 o 
   3   1   3     5436.58     5667.15     48.67 o 
   4   1   3      130.75      127.28      3.16 o 
   5   1   3       39.63       35.71      2.56 o 
   6   1   3      118.66      112.45      4.66 o 
   7   1   3      127.21      121.23      6.27 o 
   8   1   3       87.39       89.07      7.40 o 
   9   1   3       22.58       21.37      4.75 o 
  10   1   3       43.88       30.44      5.68 o 
   0   2   3     2916.67     3030.54     16.40 o 
   1   2   3     4439.61     4594.13     22.05 o 
   2   2   3     5136.44     5471.52     33.69 o 
   3   2   3       50.08       49.41      2.24 o 
   4   2   3     1420.63     1521.50     11.60 o 
   5   2   3       70.88       66.03      3.61 o 
   6   2   3      180.64      166.46      5.85 o 
   7   2   3       33.23       28.93      3.69 o 
   8   2   3      111.03      106.98      8.13 o 
   9   2   3        1.64        1.21      3.27 o 
  10   2   3       64.78       61.41      9.53 o 
   0   3   3       37.02       44.20      2.70 o 
   1   3   3       60.34       59.06      2.04 o 
   2   3   3        8.71        8.43      1.26 o 
   3   3   3       53.56       64.60      2.89 o 
   4   3   3     1211.16     1327.86     11.69 o 
   5   3   3        7.37        8.71      2.45 o 
   6   3   3       89.89       86.54      5.53 o 
   7   3   3      231.58      231.97      8.22 o 
   8   3   3       25.35       27.11      5.00 o 
   9   3   3      214.25      263.16     12.29 o 
   0   4   3     1544.23     1624.44     15.80 o 
   1   4   3     1160.16     1271.43      8.97 o 
   2   4   3       54.00       50.23      2.52 o 
   3   4   3      424.90      448.25      8.33 o 
   4   4   3       40.19       30.33      3.35 o 
   5   4   3      355.59      361.02      9.22 o 
   6   4   3      554.15      552.11     12.13 o 
   7   4   3      178.84      183.30      7.91 o 
   8   4   3      139.69      143.49      8.23 o 
   9   4   3       27.20       28.39      6.01 o 
   0   5   3       12.56       11.52      2.40 o 
   1   5   3      338.00      344.54      5.96 o 
   2   5   3      640.57      602.06      8.68 o 
   3   5   3       20.68       16.01      2.73 o 
   4   5   3      235.73      235.67      7.59 o 
   5   5   3      119.34      120.34      6.52 o 
   6   5   3      823.10      872.39     15.90 o 
   7   5   3       24.56       23.44      4.07 o 
   8   5   3       66.83       59.50      6.21 o 
   9   5   3      143.56      172.43     11.78 o 
   0   6   3      101.70       90.68      5.90 o 
   1   6   3       40.34       36.03      3.15 o 
   2   6   3      221.91      226.98      6.68 o 
   3   6   3      528.46      530.56     11.21 o 
   4   6   3      543.99      564.60     12.23 o 
   5   6   3       19.22       21.56      3.70 o 
   6   6   3        9.69        9.75      3.32 o 
   7   6   3       23.71       22.72      4.25 o 
   8   6   3       34.63       24.91      4.60 o 
   0   7   3       23.09       19.92      4.70 o 
   1   7   3       56.48       48.40      4.47 o 
   2   7   3      846.24      875.50     14.53 o 
   3   7   3      167.13      168.44      7.30 o 
   4   7   3       54.44       44.77      4.93 o 
   5   7   3       93.04       85.80      6.61 o 
   6   7   3       23.64       17.09      3.89 o 
   7   7   3       13.68       12.84      3.94 o 
   0   8   3     1179.91     1272.97     29.58 o 
   1   8   3      129.95      144.55      7.77 o 
   2   8   3       93.37       88.71      7.48 o 
   3   8   3        2.40        2.35      2.99 o 
   4   8   3       52.76       49.77      5.49 o 
   5   8   3       12.78       18.64      4.30 o 
   6   8   3      106.48      111.55      8.22 o 
   0   9   3        1.91        4.20      4.42 o 
   1   9   3       31.77       32.65      5.43 o 
   2   9   3      129.98      128.68      9.29 o 
   3   9   3       28.15       24.76      5.36 o 
   4   9   3       46.53       55.02      7.42 o 
   5   9   3       14.23       16.39      5.04 o 
   0  10   3        0.77       -0.52      6.51 o 
   1  10   3        1.03        0.00      3.55 o 
   2  10   3      110.79      118.62      9.84 o 
   3  10   3        5.32        7.08      4.36 o 
   1   0   4      540.45      557.55      5.59 o 
   2   0   4     4821.80     5171.50     21.10 o 
   3   0   4       99.52      100.63      3.81 o 
   4   0   4      104.47       86.12      4.07 o 
   5   0   4      327.66      355.51      8.20 o 
   6   0   4        1.68        1.71      2.50 o 
   7   0   4      199.50      208.29     10.56 o 
   8   0   4      206.36      189.79     11.18 o 
   9   0   4       20.34       20.24      6.45 o 
  10   0   4        3.28       -2.69      5.03 o 
   0   1   4    15399.27    15458.35    166.49 o 
   1   1   4      286.95      268.80      3.11 o 
   2   1   4     1999.24     2131.19      9.58 o 
   3   1   4      784.95      827.96      7.01 o 
   4   1   4       45.45       41.12      2.15 o 
   5   1   4      116.71      117.23      3.70 o 
   6   1   4      432.30      457.06      9.57 o 
   7   1   4      110.11      111.25      6.12 o 
   8   1   4       30.90       26.81      4.32 o 
   9   1   4       45.86       44.05      6.14 o 
  10   1   4       10.80        7.31      4.11 o 
   0   2   4        7.99        9.86      1.65 o 
   1   2   4      422.82      423.97      4.33 o 
   2   2   4     3006.10     3162.55     20.93 o 
   3   2   4      426.77      407.12      5.46 o 
   4   2   4     1476.13     1570.63     12.16 o 
   5   2   4      374.04      371.82      7.15 o 
   6   2   4        4.98        6.21      2.21 o 
   7   2   4       65.15       59.79      5.40 o 
   8   2   4       67.69       63.67      6.63 o 
   9   2   4       88.65       87.67      8.91 o 
  10   2   4      147.99      171.02     16.25 o 
   0   3   4      104.49       90.85      3.58 o 
   1   3   4     1040.30     1072.60      9.96 o 
   2   3   4     1008.97     1109.31     10.68 o 
   3   3   4     1150.28     1250.80      9.45 o 
   4   3   4      636.71      676.80      9.68 o 
   5   3   4      149.07      154.65      6.02 o 
   6   3   4      613.87      630.95     12.29 o 
   7   3   4      212.89      226.15      8.18 o 
   8   3   4       12.79       13.86      3.79 o 
   9   3   4        5.99        7.28      4.20 o 
   0   4   4      511.38      573.59      9.12 o 
   1   4   4     1838.29     2070.65     17.20 o 
   2   4   4      562.72      581.17      7.03 o 
   3   4   4      116.12      108.22      3.89 o 
   4   4   4       88.99       85.05      4.93 o 
   5   4   4      204.77      198.82      7.08 o 
   6   4   4       92.41       93.78      6.05 o 
   7   4   4       21.10       17.15      3.57 o 
   8   4   4        4.01        7.17      3.37 o 
   9   4   4       38.42       40.15      6.69 o 
   0   5   4       57.88       65.26      4.11 o 
   1   5   4      882.89      912.55      9.98 o 
   2   5   4      303.86      295.59      6.32 o 
   3   5   4       58.28       56.57      4.35 o 
   4   5   4        5.24        3.63      2.26 o 
   5   5   4        5.67        4.92      2.58 o 
   6   5   4      962.91     1035.39     17.32 o 
   7   5   4       33.26       35.44      4.77 o 
   8   5   4       60.50       61.86      6.37 o 
   9   5   4        6.93        4.63      4.56 o 
   0   6   4       67.88       69.34      5.49 o 
   1   6   4       55.79       57.19      3.72 o 
   2   6   4       68.08       66.94      4.37 o 
   3   6   4      125.77      119.90      6.13 o 
   4   6   4     1746.94     1802.87     24.94 o 
   5   6   4       27.97       24.74      3.90 o 
   6   6   4       21.91       19.49      3.91 o 
   7   6   4        0.55        1.29      2.92 o 
   8   6   4       24.73       24.90      4.61 o 
   0   7   4       34.20       31.77      5.55 o 
   1   7   4      493.11      515.62     11.09 o 
   2   7   4      246.05      240.31      8.14 o 
   3   7   4       81.79       84.85      5.95 o 
   4   7   4       74.06       70.86      5.85 o 
   5   7   4       90.25       74.43      6.29 o 
   6   7   4        0.43       -1.18      2.65 o 
   7   7   4       11.37       12.19      3.83 o 
   0   8   4      740.40      788.10     22.41 o 
   1   8   4      133.58      127.45      7.59 o 
   2   8   4       42.75       41.69      5.66 o 
   3   8   4       44.07       48.09      5.62 o 
   4   8   4      268.82      286.05     10.23 o 
   5   8   4        3.10        0.56      3.02 o 
   6   8   4       48.74       54.47      6.09 o 
   0   9   4      180.73      183.93     14.08 o 
   1   9   4       51.28       46.26      6.24 o 
   2   9   4      116.08      117.38      8.99 o 
   3   9   4       17.86       14.88      4.69 o 
   4   9   4       39.38       36.08      6.23 o 
   5   9   4       11.07       12.50      4.61 o 
   0  10   4        9.99        4.61      7.23 o 
   1  10   4       34.67       38.27      6.26 o 
   2  10   4       80.09       94.34      9.01 o 
   3  10   4       91.80      101.83      9.70 o 
   1   0   5      749.27      716.73      8.02 o 
   2   0   5      251.34      221.60      4.71 o 
   3   0   5       21.98       21.93      2.32 o 
   4   0   5        0.16        2.45      1.68 o 
   5   0   5      119.98      116.46      5.19 o 
   6   0   5       49.28       40.89      4.70 o 
   7   0   5      187.81      179.59     10.00 o 
   8   0   5       30.41       27.07      5.64 o 
   9   0   5        1.83        3.00      5.03 o 
  10   0   5        0.55       -0.91      4.32 o 
   0   1   5      165.02      161.63      3.72 o 
   1   1   5      362.67      344.90      3.68 o 
   2   1   5      149.06      139.14      2.92 o 
   3   1   5     1712.24     1760.66     10.24 o 
   4   1   5      403.17      450.35      5.88 o 
   5   1   5      166.53      166.36      4.54 o 
   6   1   5      275.55      280.34      6.79 o 
   7   1   5        2.94        0.52      2.38 o 
   8   1   5       50.34       52.72      5.51 o 
   9   1   5       71.36       66.82      7.24 o 
  10   1   5       15.93       14.60      4.80 o 
   0   2   5      446.68      430.42      6.39 o 
   1   2   5     1057.18     1094.42      7.16 o 
   2   2   5      957.77     1015.07      9.78 o 
   3   2   5      215.36      203.45      3.66 o 
   4   2   5      712.11      755.32      8.75 o 
   5   2   5     1063.40     1151.79     12.98 o 
   6   2   5      531.55      577.70     10.41 o 
   7   2   5       46.79       50.30      5.00 o 
   8   2   5       78.64       67.03      6.83 o 
   9   2   5       42.08       38.92      6.76 o 
  10   2   5       20.28       19.91      6.66 o 
   0   3   5       11.03        5.17      1.65 o 
   1   3   5       29.51       23.23      1.64 o 
   2   3   5     1516.19     1670.42     17.01 o 
   3   3   5      852.43      968.67      7.75 o 
   4   3   5     1525.11     1571.60     13.30 o 
   5   3   5      123.44      118.07      5.07 o 
   6   3   5       49.15       50.78      4.57 o 
   7   3   5       10.22        9.12      2.83 o 
   8   3   5      196.27      219.26      9.59 o 
   9   3   5      116.97      136.74     10.17 o 
   0   4   5      131.75      149.26      5.10 o 
   1   4   5     2257.27     2415.87     13.39 o 
   2   4   5      120.97      137.88      3.79 o 
   3   4   5      201.71      192.96      4.91 o 
   4   4   5       56.45       54.36      4.25 o 
   5   4   5      493.27      497.27     10.82 o 
   6   4   5      283.71      274.32      8.75 o 
   7   4   5      279.79      287.88      9.56 o 
   8   4   5      134.91      153.10      8.43 o 
   9   4   5       13.42       13.06      5.14 o 
   0   5   5     1259.10     1406.49     15.79 o 
   1   5   5      608.90      666.64      8.42 o 
   2   5   5      306.90      322.68      6.64 o 
   3   5   5      682.82      659.16     11.61 o 
   4   5   5      133.01      127.89      6.12 o 
   5   5   5       52.78       46.01      4.58 o 
   6   5   5      169.49      178.19      7.79 o 
   7   5   5       21.19       21.47      4.01 o 
   8   5   5       65.26       54.01      6.00 o 
   9   5   5       16.91       21.48      6.37 o 
   0   6   5      273.77      281.81      9.41 o 
   1   6   5      130.23      119.08      4.74 o 
   2   6   5      585.85      616.96     10.64 o 
   3   6   5       13.47       10.44      2.95 o 
   4   6   5     1026.02     1060.88     16.98 o 
   5   6   5       50.65       44.30      4.78 o 
   6   6   5      109.28      115.67      7.38 o 
   7   6   5       35.94       41.13      5.57 o 
   8   6   5       27.33       27.78      4.80 o 
   0   7   5       25.71       24.40      5.21 o 
   1   7   5      384.77      385.04      9.07 o 
   2   7   5      698.70      694.43     13.15 o 
   3   7   5       30.35       26.60      3.96 o 
   4   7   5      327.26      332.62     10.24 o 
   5   7   5        7.51        3.98      3.03 o 
   6   7   5       55.52       51.85      5.76 o 
   7   7   5        4.39        4.22      2.92 o 
   0   8   5      500.94      521.11     17.11 o 
   1   8   5       37.31       34.86      4.74 o 
   2   8   5        1.43        1.57      3.06 o 
   3   8   5       51.43       44.51      5.52 o 
   4   8   5       42.69       42.82      5.28 o 
   5   8   5        3.33        2.61      3.08 o 
   6   8   5       11.50       10.47      3.60 o 
   0   9   5       29.06       30.41      7.54 o 
   1   9   5       95.34      103.43      8.46 o 
   2   9   5      415.06      439.59     14.62 o 
   3   9   5       15.20       13.55      4.67 o 
   4   9   5       65.78       67.39      7.86 o 
   5   9   5        5.12        1.16      3.71 o 
   0  10   5       29.65       27.28     10.66 o 
   1  10   5       17.85       15.84      5.02 o 
   2  10   5      104.40      109.18      9.62 o 
   3  10   5      139.62      149.98     11.16 o 
   0   0   6      269.30      292.25      9.20 o 
   1   0   6       65.85       49.50      2.78 o 
   2   0   6       76.82       65.69      2.93 o 
   3   0   6     1918.30     1930.12     15.62 o 
   4   0   6       95.04      100.42      4.47 o 
   5   0   6     1878.24     2028.30     19.62 o 
   6   0   6      752.31      766.80     15.34 o 
   7   0   6       16.37       11.67      4.14 o 
   8   0   6        6.99        4.31      3.89 o 
   9   0   6       13.62       13.63      6.28 o 
  10   0   6       15.54       12.33      7.58 o 
   0   1   6     5097.67     5278.69     28.88 o 
   1   1   6       35.96       28.40      1.43 o 
   2   1   6     2942.01     2949.41     12.27 o 
   3   1   6     2564.69     2805.49     13.35 o 
   4   1   6      285.70      268.40      4.76 o 
   5   1   6      342.12      342.76      6.39 o 
   6   1   6        2.98        3.79      1.96 o 
   7   1   6      273.27      285.41      8.67 o 
   8   1   6       71.64       69.96      6.27 o 
   9   1   6       39.30       41.85      6.05 o 
  10   1   6       13.41       10.43      4.82 o 
   0   2   6      883.99      868.40      9.24 o 
   1   2   6     1394.65     1462.19      8.63 o 
   2   2   6       94.44       85.21      2.51 o 
   3   2   6     1680.45     1780.69     10.77 o 
   4   2   6       20.41       18.43      2.09 o 
   5   2   6      106.60      107.31      4.61 o 
   6   2   6       11.92       13.28      2.84 o 
   7   2   6       31.61       33.52      4.38 o 
   8   2   6       50.65       48.50      6.71 o 
   9   2   6       25.42       27.95      6.25 o 
   0   3   6      568.04      568.52      8.52 o 
   1   3   6       39.43       43.11      2.08 o 
   2   3   6      482.14      536.24      6.09 o 
   3   3   6     1109.07     1222.78      9.19 o 
   4   3   6      114.51      119.18      4.06 o 
   5   3   6      397.11      391.04      8.34 o 
   6   3   6       31.30       29.40      3.77 o 
   7   3   6       45.16       45.62      4.65 o 
   8   3   6      178.51      194.70      9.17 o 
   9   3   6        4.65        4.12      4.00 o 
   0   4   6     3528.13     3868.56     33.27 o 
   1   4   6      151.82      170.80      3.89 o 
   2   4   6      672.61      712.32      7.24 o 
   3   4   6        3.79        2.33      1.54 o 
   4   4   6      111.14      104.30      5.35 o 
   5   4   6       75.11       79.27      5.29 o 
   6   4   6       38.31       38.57      4.28 o 
   7   4   6       13.73       13.43      3.26 o 
   8   4   6       11.54       11.47      3.49 o 
   9   4   6       43.90       44.30      6.88 o 
   0   5   6     1018.14     1089.46     14.20 o 
   1   5   6       42.23       47.53      2.95 o 
   2   5   6      395.53      409.17      7.49 o 
   3   5   6       61.86       58.19      4.06 o 
   4   5   6       82.18       73.40      5.17 o 
   5   5   6       20.87       20.37      3.52 o 
   6   5   6        3.07        2.95      2.63 o 
   7   5   6       76.05       78.34      6.49 o 
   8   5   6       32.43       31.42      4.91 o 
   0   6   6        0.21        2.18      2.65 o 
   1   6   6       96.96       93.72      4.46 o 
   2   6   6       24.54       22.85      3.11 o 
   3   6   6        3.31        5.32      2.63 o 
   4   6   6      215.06      221.25      8.04 o 
   5   6   6       46.93       34.33      4.40 o 
   6   6   6        5.78        7.30      3.12 o 
   7   6   6        2.74        5.31      3.16 o 
   8   6   6       22.42       17.88      4.04 o 
   0   7   6       93.61       79.06      7.68 o 
   1   7   6       30.57       31.94      3.71 o 
   2   7   6      736.60      764.52     13.81 o 
   3   7   6      379.80      350.74      9.97 o 
   4   7   6        6.16        7.01      3.01 o 
   5   7   6        7.05        6.18      2.98 o 
   6   7   6       76.61       68.21      6.52 o 
   7   7   6       10.47       14.16      3.80 o 
   0   8   6        0.01        0.11      3.61 o 
   1   8   6      132.26      129.24      7.48 o 
   2   8   6       35.91       29.64      5.01 o 
   3   8   6       29.03       27.94      4.60 o 
   4   8   6       91.42       87.10      6.84 o 
   5   8   6       43.91       37.18      5.17 o 
   6   8   6       21.60       24.87      4.51 o 
   0   9   6       39.34       36.24      8.10 o 
   1   9   6       11.78       10.16      4.09 o 
   2   9   6      261.98      291.38     12.21 o 
   3   9   6        6.15        5.82      4.04 o 
   4   9   6        2.11        6.53      4.20 o 
   5   9   6        6.41        3.45      3.88 o 
   0  10   6        4.45        6.85      7.64 o 
   1  10   6       11.02        9.56      4.37 o 
   2  10   6       18.34       22.12      5.44 o 
   3  10   6       23.65       26.97      6.16 o 
   1   0   7       43.73       34.13      2.50 o 
   2   0   7       34.77       31.96      2.35 o 
   3   0   7       66.84       63.62      3.50 o 
   4   0   7        0.05        0.45      1.48 o 
   5   0   7        3.08        1.36      1.95 o 
   6   0   7      209.91      208.69      8.51 o 
   7   0   7        4.90        4.12      3.46 o 
   8   0   7        8.69       10.19      4.44 o 
   9   0   7       58.33       77.25     10.96 o 
  10   0   7        5.81        6.42      7.12 o 
   0   1   7       69.50       60.77      2.56 o 
   1   1   7      225.24      211.98      3.06 o 
   2   1   7       92.27       82.95      2.42 o 
   3   1   7      125.68      114.40      3.11 o 
   4   1   7       50.21       58.45      2.70 o 
   5   1   7      167.69      167.70      4.74 o 
   6   1   7      163.76      160.01      5.22 o 
   7   1   7       26.74       26.07      3.71 o 
   8   1   7       78.01       73.00      6.42 o 
   9   1   7       17.95       18.24      4.58 o 
  10   1   7        8.24        3.94      4.09 o 
   0   2   7     2635.30     2735.17     18.17 o 
   1   2   7      252.61      246.96      3.84 o 
   2   2   7     1523.88     1579.06     10.19 o 
   3   2   7      708.29      737.11      7.56 o 
   4   2   7      199.72      225.41      4.67 o 
   5   2   7       14.22       13.23      2.43 o 
   6   2   7       35.98       37.18      3.84 o 
   7   2   7       59.09       58.78      5.92 o 
   8   2   7        1.25       -0.07      3.44 o 
   9   2   7       18.56       20.00      5.54 o 
   0   3   7       46.55       48.28      3.18 o 
   1   3   7       81.38       78.38      2.70 o 
   2   3   7     1997.43     2219.58     15.32 o 
   3   3   7      519.86      555.52      6.57 o 
   4   3   7      113.67      103.30      4.13 o 
   5   3   7      233.91      234.91      6.72 o 
   6   3   7        4.56        4.86      2.43 o 
   7   3   7      121.28      129.39      7.00 o 
   8   3   7       32.71       35.48      4.92 o 
   9   3   7       40.33       46.94      6.63 o 
   0   4   7     1206.55     1427.46     15.16 o 
   1   4   7      135.53      143.07      3.69 o 
   2   4   7      146.35      147.84      3.71 o 
   3   4   7      133.25      126.54      4.33 o 
   4   4   7       37.16       34.82      3.66 o 
   5   4   7      104.90      101.99      5.80 o 
   6   4   7       52.60       51.93      4.84 o 
   7   4   7      121.35      119.97      7.13 o 
   8   4   7       13.74       12.07      3.96 o 
   9   4   7       19.74       24.81      5.64 o 
   0   5   7       85.56       92.62      4.95 o 
   1   5   7      168.35      172.45      4.72 o 
   2   5   7       33.59       29.61      2.65 o 
   3   5   7      169.17      162.54      5.73 o 
   4   5   7      267.52      260.55      8.12 o 
   5   5   7      108.02       98.74      6.11 o 
   6   5   7       30.00       28.91      4.14 o 
   7   5   7       76.55       80.71      6.61 o 
   8   5   7        1.64       -1.52      2.86 o 
   0   6   7      138.37      138.00      7.09 o 
   1   6   7      144.44      140.07      5.14 o 
   2   6   7      167.43      172.71      6.20 o 
   3   6   7      411.88      411.44     10.13 o 
   4   6   7        5.49        6.72      2.75 o 
   5   6   7      157.34      132.23      7.32 o 
   6   6   7        0.79        2.40      2.73 o 
   7   6   7       17.51       13.33      3.65 o 
   8   6   7        5.40        3.84      3.03 o 
   0   7   7       91.91       82.91      7.84 o 
   1   7   7       79.44       71.62      4.90 o 
   2   7   7       69.17       64.89      5.10 o 
   3   7   7      206.28      188.11      7.62 o 
   4   7   7       22.02       24.65      3.95 o 
   5   7   7       20.02       16.64      3.78 o 
   6   7   7       24.66       21.91      4.24 o 
   7   7   7       36.70       35.33      5.04 o 
   0   8   7      313.94      325.06     13.97 o 
   1   8   7      248.16      247.09      9.48 o 
   2   8   7      105.19       97.42      7.82 o 
   3   8   7       19.56       18.86      4.07 o 
   4   8   7       53.49       55.39      5.72 o 
   5   8   7       18.43       16.21      4.12 o 
   6   8   7       37.25       43.67      5.59 o 
   0   9   7       21.66       21.31      6.96 o 
   1   9   7       20.15       18.50      4.56 o 
   2   9   7        1.18        1.11      3.24 o 
   3   9   7       20.33       21.65      5.23 o 
   4   9   7        5.08       12.41      4.51 o 
   5   9   7       40.23       45.28      6.59 o 
   0  10   7       51.65       61.26     13.34 o 
   1  10   7       15.09       23.20      5.97 o 
   2  10   7       61.28       73.31      8.20 o 
   3  10   7       77.38       79.14      8.80 o 
   0   0   8     4605.50     4519.56     55.84 o 
   1   0   8     1662.93     1655.08     14.24 o 
   2   0   8       68.88       75.19      3.31 o 
   3   0   8      763.32      748.14     10.36 o 
   4   0   8      430.21      445.28      8.94 o 
   5   0   8      585.68      641.26     11.64 o 
   6   0   8      131.28      128.19      7.28 o 
   7   0   8       94.78       95.33      8.29 o 
   8   0   8        1.30        0.93      3.86 o 
   9   0   8        1.79        1.55      4.94 o 
  10   0   8        3.19        2.85      6.71 o 
   0   1   8        5.79        4.59      1.27 o 
   1   1   8     2438.56     2477.53     17.99 o 
   2   1   8     2644.05     2823.65     13.86 o 
   3   1   8      378.10      376.78      5.35 o 
   4   1   8     1185.51     1255.30     10.42 o 
   5   1   8      531.30      533.04      8.12 o 
   6   1   8        7.37        6.34      2.09 o 
   7   1   8       15.21       12.41      2.83 o 
   8   1   8      157.96      160.06      8.34 o 
   9   1   8        5.88        5.60      3.89 o 
   0   2   8       94.41       76.03      3.40 o 
   1   2   8     1755.24     1872.55     10.78 o 
   2   2   8      883.98      892.17      7.98 o 
   3   2   8      323.76      328.93      5.18 o 
   4   2   8      214.43      207.30      4.67 o 
   5   2   8      386.13      408.01      7.29 o 
   6   2   8       57.23       57.00      4.57 o 
   7   2   8       22.73       23.11      4.28 o 
   8   2   8        1.77       -0.44      3.32 o 
   9   2   8        7.66        7.94      4.81 o 
   0   3   8     1386.71     1469.39     21.36 o 
   1   3   8      446.53      469.82      5.93 o 
   2   3   8     1592.63     1762.34     12.21 o 
   3   3   8       83.23       81.31      3.03 o 
   4   3   8        5.89        6.35      1.85 o 
   5   3   8      851.67      886.06     12.60 o 
   6   3   8        9.03       10.83      2.78 o 
   7   3   8       45.97       48.65      4.86 o 
   8   3   8       47.83       43.60      5.48 o 
   9   3   8        2.63       -0.26      3.36 o 
   0   4   8        6.64       11.13      2.39 o 
   1   4   8      128.68      122.22      3.55 o 
   2   4   8      466.88      482.62      6.54 o 
   3   4   8      116.81      122.23      4.41 o 
   4   4   8       92.98       90.90      5.16 o 
   5   4   8       18.55       16.25      3.20 o 
   6   4   8      207.91      207.70      7.79 o 
   7   4   8      215.38      210.21      8.48 o 
   8   4   8       17.39       17.63      4.31 o 
   9   4   8       34.44       31.37      6.22 o 
   0   5   8        0.03       -0.58      1.91 o 
   1   5   8      573.37      610.47      8.52 o 
   2   5   8      659.19      708.00      9.31 o 
   3   5   8       99.11      102.20      5.37 o 
   4   5   8      162.59      145.11      6.46 o 
   5   5   8       50.58       50.98      4.84 o 
   6   5   8       32.20       27.09      4.04 o 
   7   5   8      149.38      137.51      8.02 o 
   8   5   8       41.24       45.79      5.48 o 
   0   6   8       54.32       63.29      5.68 o 
   1   6   8      191.81      194.53      5.91 o 
   2   6   8      376.25      398.60      8.96 o 
   3   6   8       45.62       38.23      4.28 o 
   4   6   8       20.98       19.29      3.46 o 
   5   6   8      172.64      132.88      7.37 o 
   6   6   8       80.70       78.86      6.49 o 
   7   6   8        7.40        6.68      3.26 o 
   8   6   8       12.68        8.55      3.58 o 
   0   7   8        5.76        7.68      4.01 o 
   1   7   8       96.00       99.13      5.50 o 
   2   7   8       27.11       26.01      3.79 o 
   3   7   8       18.26       23.87      3.88 o 
   4   7   8        5.23        7.28      3.11 o 
   5   7   8        6.70        4.95      3.01 o 
   6   7   8       50.73       44.32      5.33 o 
   7   7   8        8.09        6.83      3.33 o 
   0   8   8       98.76       88.37      8.82 o 
   1   8   8      367.20      375.35     11.41 o 
   2   8   8      136.97      133.57      8.74 o 
   3   8   8       11.36       12.21      3.78 o 
   4   8   8       57.76       51.30      5.62 o 
   5   8   8      166.60      170.38      9.27 o 
   6   8   8        7.76        4.18      3.08 o 
   0   9   8      160.39      156.15     13.79 o 
   1   9   8       78.24       78.88      7.68 o 
   2   9   8       23.63       21.09      4.89 o 
   3   9   8       32.12       33.36      6.02 o 
   4   9   8       67.16       68.47      7.95 o 
   5   9   8       14.70       15.90      5.13 o 
   0  10   8       40.91       29.73     11.17 o 
   1  10   8       33.68       35.59      6.92 o 
   2  10   8       55.17       67.54      8.03 o 
   1   0   9      635.54      621.14      9.46 o 
   2   0   9        1.92        1.58      1.34 o 
   3   0   9      270.71      252.72      6.42 o 
   4   0   9      225.58      250.00      7.01 o 
   5   0   9        8.45        6.50      2.48 o 
   6   0   9      291.01      299.31     10.28 o 
   7   0   9        8.57        6.64      3.52 o 
   8   0   9       13.30        8.85      4.31 o 
   9   0   9        2.04        1.98      4.70 o 
   0   1   9      340.46      320.25      5.31 o 
   1   1   9      147.73      138.47      2.74 o 
   2   1   9       73.02       67.25      2.39 o 
   3   1   9       59.31       51.04      2.62 o 
   4   1   9      256.64      268.26      5.15 o 
   5   1   9        6.70        6.17      1.84 o 
   6   1   9       29.51       25.61      3.01 o 
   7   1   9        6.99        6.18      2.29 o 
   8   1   9       28.32       23.99      4.25 o 
   9   1   9       10.42       10.82      4.17 o 
   0   2   9      250.45      243.42      5.64 o 
   1   2   9     1750.35     1794.71     10.90 o 
   2   2   9      147.75      153.99      3.54 o 
   3   2   9     1018.72     1054.73      9.25 o 
   4   2   9      141.09      141.76      4.10 o 
   5   2   9       38.23       39.69      3.09 o 
   6   2   9       82.19       86.27      5.35 o 
   7   2   9       42.81       36.53      4.55 o 
   8   2   9       28.13       28.47      5.58 o 
   9   2   9       19.38       21.87      5.90 o 
   0   3   9     1866.40     1973.39     17.08 o 
   1   3   9      422.71      463.81      6.05 o 
   2   3   9      329.57      299.09      5.08 o 
   3   3   9       85.90       77.25      3.06 o 
   4   3   9      227.12      200.51      5.55 o 
   5   3   9      182.16      178.47      6.12 o 
   6   3   9       64.71       68.43      5.20 o 
   7   3   9       31.12       29.43      4.05 o 
   8   3   9       18.23       22.65      4.39 o 
   9   3   9        0.85        2.86      3.65 o 
   0   4   9      194.87      186.60      6.17 o 
   1   4   9     1616.36     1672.94     13.46 o 
   2   4   9      576.89      621.12      7.62 o 
   3   4   9      312.35      297.06      6.54 o 
   4   4   9       69.41       71.39      4.82 o 
   5   4   9       38.66       37.72      4.11 o 
   6   4   9       70.37       61.19      5.19 o 
   7   4   9       25.33       20.72      3.86 o 
   8   4   9       10.32        9.07      3.80 o 
   9   4   9       37.04       44.34      7.62 o 
   0   5   9        0.42        2.34      2.19 o 
   1   5   9       62.47       63.81      3.49 o 
   2   5   9      252.89      251.71      6.17 o 
   3   5   9       94.01       90.17      4.88 o 
   4   5   9      224.20      220.55      7.60 o 
   5   5   9      137.24      142.81      7.02 o 
   6   5   9       16.77       16.48      3.52 o 
   7   5   9       50.88       41.87      5.01 o 
   8   5   9       21.98       17.05      4.05 o 
   0   6   9       19.16       20.14      3.99 o 
   1   6   9       54.97       52.29      3.62 o 
   2   6   9       32.42       31.03      3.60 o 
   3   6   9       12.92       13.96      3.11 o 
   4   6   9       12.95        9.47      2.95 o 
   5   6   9      182.88      164.19      7.93 o 
   6   6   9        5.49        2.55      2.81 o 
   7   6   9       57.10       65.85      6.33 o 
   8   6   9        1.75        5.81      3.27 o 
   0   7   9        0.49        0.55      3.42 o 
   1   7   9       14.29       13.86      2.99 o 
   2   7   9        9.68       10.04      2.93 o 
   3   7   9      106.64       86.52      6.05 o 
   4   7   9       76.35       62.96      5.70 o 
   5   7   9        5.85        3.74      2.88 o 
   6   7   9       54.67       45.64      5.51 o 
   7   7   9       20.26       25.18      4.69 o 
   0   8   9        1.80        0.99      3.78 o 
   1   8   9       39.25       36.72      4.96 o 
   2   8   9       68.83       61.20      6.62 o 
   3   8   9        4.69        6.23      3.42 o 
   4   8   9       82.31       83.10      6.80 o 
   5   8   9        8.09        6.66      3.50 o 
   6   8   9        1.78        1.37      2.96 o 
   0   9   9      179.41      175.85     14.36 o 
   1   9   9       76.42       73.10      7.47 o 
   2   9   9        5.91        4.95      3.78 o 
   3   9   9        0.99        0.72      3.52 o 
   4   9   9        3.37        0.49      3.79 o 
   0  10   9        0.49       -4.89      5.56 o 
   1  10   9       46.41       52.74      7.91 o 
   2  10   9        6.07        8.77      4.84 o 
   0   0  10     7242.25     7862.44     95.66 o 
   1   0  10     4245.72     4479.72     67.38 o 
   2   0  10      168.36      165.39      4.65 o 
   3   0  10        8.63        7.53      1.98 o 
   4   0  10      254.55      261.50      7.28 o 
   5   0  10       81.79       82.15      5.16 o 
   6   0  10      225.93      251.34      9.63 o 
   7   0  10       77.39       70.42      7.48 o 
   8   0  10        3.15        3.87      3.82 o 
   9   0  10        1.55        0.12      6.78 o 
   0   1  10     1767.18     1939.66     22.66 o 
   1   1  10      856.49      861.49      7.12 o 
   2   1  10      241.42      241.30      4.51 o 
   3   1  10      894.95      946.38      9.30 o 
   4   1  10      209.33      196.98      4.60 o 
   5   1  10       83.61       81.19      3.90 o 
   6   1  10       22.09       20.24      2.82 o 
   7   1  10       76.78       75.65      5.43 o 
   8   1  10       64.62       62.99      6.06 o 
   9   1  10        5.64        5.84      5.52 o 
   0   2  10      879.03      858.22     11.11 o 
   1   2  10      124.00      131.29      3.23 o 
   2   2  10     1396.82     1478.54     13.54 o 
   3   2  10      999.34     1107.99      9.83 o 
   4   2  10      354.38      354.40      6.83 o 
   5   2  10      205.28      206.52      5.57 o 
   6   2  10      109.30      113.48      5.51 o 
   7   2  10       51.34       54.89      5.33 o 
   8   2  10       23.74       18.36      4.94 o 
   9   2  10       32.96       34.34      9.18 o 
   0   3  10      881.15      927.37     12.10 o 
   1   3  10      393.33      428.52      5.99 o 
   2   3  10      238.17      238.71      4.72 o 
   3   3  10      111.02      103.92      3.53 o 
   4   3  10      107.59      103.96      4.45 o 
   5   3  10      116.31      117.62      5.32 o 
   6   3  10       73.79       66.95      5.15 o 
   7   3  10       15.92       14.05      3.23 o 
   8   3  10        8.19        7.38      3.39 o 
   9   3  10       35.47       36.39      7.81 o 
   0   4  10      242.86      264.98      7.36 o 
   1   4  10       14.22       12.35      2.01 o 
   2   4  10      258.54      255.20      5.21 o 
   3   4  10      115.06      120.38      4.62 o 
   4   4  10       20.87       21.88      3.21 o 
   5   4  10       20.36       16.58      3.22 o 
   6   4  10      105.06       94.94      6.22 o 
   7   4  10      177.86      180.45      8.35 o 
   8   4  10       31.05       33.98      5.64 o 
   9   4  10       25.22       26.58      7.53 o 
   0   5  10        0.00        0.95      2.19 o 
   1   5  10      389.67      375.40      7.08 o 
   2   5  10       20.24       21.66      2.57 o 
   3   5  10       20.63       18.55      2.96 o 
   4   5  10       41.70       44.77      4.44 o 
   5   5  10       10.75        8.90      2.82 o 
   6   5  10       22.15       20.51      3.81 o 
   7   5  10       61.30       49.11      5.42 o 
   8   5  10       23.08       16.04      4.21 o 
   0   6  10      201.22      214.58      8.98 o 
   1   6  10      209.74      209.26      6.31 o 
   2   6  10        7.26        6.99      2.60 o 
   3   6  10       58.56       59.62      5.04 o 
   4   6  10      188.69      187.94      7.60 o 
   5   6  10      280.24      257.06      9.23 o 
   6   6  10       32.18       31.11      4.62 o 
   7   6  10       25.77       23.20      4.45 o 
   0   7  10        0.32       -1.47      3.23 o 
   1   7  10      142.60      128.52      6.61 o 
   2   7  10      168.19      169.75      7.34 o 
   3   7  10      361.79      341.51     10.11 o 
   4   7  10      135.16      131.26      7.56 o 
   5   7  10       20.86       20.88      4.06 o 
   6   7  10        6.21        5.37      3.31 o 
   7   7  10       44.72       59.35      6.72 o 
   0   8  10      459.43      487.14     17.02 o 
   1   8  10       50.09       58.09      5.81 o 
   2   8  10       27.57       23.97      4.80 o 
   3   8  10       75.25       66.98      6.51 o 
   4   8  10       24.40       23.47      4.42 o 
   5   8  10       45.63       45.88      5.72 o 
   6   8  10        4.30        7.64      3.57 o 
   0   9  10       17.47       11.84      5.92 o 
   1   9  10       44.89       40.69      5.91 o 
   2   9  10       11.13        7.54      4.16 o 
   3   9  10       26.32       27.39      5.67 o 
   4   9  10       97.52      117.80      9.83 o 
   0  10  10        0.01       -1.89      6.69 o 
   1  10  10       87.52       96.25     10.10 o 
   2  10  10       17.52       11.02      4.76 o 
   1   0  11      255.84      212.91      6.06 o 
   2   0  11      714.08      736.21     13.19 o 
   3   0  11       95.84       94.78      4.42 o 
   4   0  11      126.69      124.40      5.42 o 
   5   0  11        0.59        0.71      2.13 o 
   6   0  11        6.10        6.46      3.09 o 
   7   0  11      191.83      187.11     10.36 o 
   8   0  11        0.62        3.34      4.95 o 
   9   0  11       20.64       29.86     10.58 o 
   0   1  11     2490.06     2734.76     24.25 o 
   1   1  11     2498.26     2669.95     20.05 o 
   2   1  11       28.33       25.50      1.87 o 
   3   1  11      753.63      759.70      7.98 o 
   4   1  11      324.76      299.85      6.00 o 
   5   1  11       21.45       19.07      2.48 o 
   6   1  11        6.30        6.66      2.37 o 
   7   1  11       73.41       78.32      5.59 o 
   8   1  11       82.16       91.43      7.65 o 
   9   1  11      142.70      158.63     12.98 o 
   0   2  11       10.29        8.76      1.95 o 
   1   2  11       29.55       29.25      1.94 o 
   2   2  11      455.06      458.18      6.07 o 
   3   2  11      125.78      115.39      3.55 o 
   4   2  11      435.92      441.67      7.70 o 
   5   2  11       17.86       16.78      2.54 o 
   6   2  11        8.90        5.41      2.30 o 
   7   2  11       74.61       67.25      5.54 o 
   8   2  11       39.95       37.86      7.14 o 
   9   2  11       13.65        9.14      7.41 o 
   0   3  11      574.98      594.64     10.03 o 
   1   3  11     1368.67     1445.72     11.01 o 
   2   3  11        6.69        8.93      1.63 o 
   3   3  11      328.41      320.21      5.80 o 
   4   3  11      121.14      118.66      4.65 o 
   5   3  11       14.88       11.37      2.55 o 
   6   3  11        7.88        3.41      2.34 o 
   7   3  11       24.76       21.86      3.94 o 
   8   3  11       38.16       43.32      6.73 o 
   9   3  11       36.08       36.09      7.85 o 
   0   4  11        1.38       -0.09      1.95 o 
   1   4  11      359.46      367.42      6.22 o 
   2   4  11      325.90      322.93      5.98 o 
   3   4  11       76.56       75.11      4.05 o 
   4   4  11      162.09      154.95      5.75 o 
   5   4  11        3.92        3.78      2.42 o 
   6   4  11      121.41      118.56      6.75 o 
   7   4  11       44.62       37.60      5.12 o 
   8   4  11       31.19       40.88      7.03 o 
   0   5  11       46.50       46.63      4.34 o 
   1   5  11      741.56      769.08     10.09 o 
   2   5  11        4.25        2.01      1.83 o 
   3   5  11      128.37      129.05      5.70 o 
   4   5  11       42.75       39.57      4.29 o 
   5   5  11       71.25       69.47      5.60 o 
   6   5  11       18.04       16.01      3.53 o 
   7   5  11      179.22      197.00      9.77 o 
   8   5  11       14.36       10.61      4.32 o 
   0   6  11        4.93        4.44      3.24 o 
   1   6  11        5.05        5.64      2.12 o 
   2   6  11      134.93      120.25      5.81 o 
   3   6  11      229.80      229.55      7.50 o 
   4   6  11       77.39       71.93      5.71 o 
   5   6  11       86.51       75.62      6.09 o 
   6   6  11       12.23       10.65      3.65 o 
   7   6  11       24.47       23.11      4.60 o 
   0   7  11       21.46       20.27      5.04 o 
   1   7  11        5.30        5.50      2.75 o 
   2   7  11       54.43       48.32      4.77 o 
   3   7  11       37.65       32.14      4.23 o 
   4   7  11       35.58       32.02      4.64 o 
   5   7  11       16.06       11.56      3.50 o 
   6   7  11       19.67       15.56      4.09 o 
   0   8  11       38.97       33.45      6.37 o 
   1   8  11      105.12       99.15      7.19 o 
   2   8  11        2.48        2.39      3.43 o 
   3   8  11       77.11       63.01      6.37 o 
   4   8  11       57.87       60.21      6.55 o 
   5   8  11        8.55       16.23      4.30 o 
   0   9  11        0.48        2.14      4.68 o 
   1   9  11      147.24      151.46      9.82 o 
   2   9  11       48.96       49.46      6.65 o 
   3   9  11        5.88        8.17      4.30 o 
   4   9  11       24.70       32.10      6.17 o 
   0  10  11        0.70       -3.03      6.46 o 
   1  10  11       34.47       33.86      6.98 o 
   0   0  12     1651.93     1852.86     44.18 o 
   1   0  12      899.94      899.87     12.28 o 
   2   0  12        8.12        6.68      2.25 o 
   3   0  12      210.13      189.76      5.91 o 
   4   0  12        3.84        5.95      2.30 o 
   5   0  12      245.91      240.89      7.96 o 
   6   0  12      206.66      208.58     10.47 o 
   7   0  12        2.74        6.60      4.43 o 
   8   0  12        6.20        4.53      4.94 o 
   9   0  12      210.95      228.89     20.77 o 
   0   1  12      759.17      776.53      9.09 o 
   1   1  12      625.77      647.79      6.84 o 
   2   1  12       84.24       82.20      2.82 o 
   3   1  12      743.26      716.50      7.91 o 
   4   1  12      241.46      225.19      5.44 o 
   5   1  12      162.77      164.20      5.13 o 
   6   1  12       19.64       15.92      3.44 o 
   7   1  12       72.66       72.75      6.62 o 
   8   1  12        0.48        1.14      3.61 o 
   9   1  12       24.01       31.26      7.49 o 
   0   2  12     1774.56     1947.30     16.26 o 
   1   2  12       29.97       31.50      2.04 o 
   2   2  12       80.02       71.37      2.87 o 
   3   2  12      572.82      579.58      7.46 o 
   4   2  12       25.43       28.91      2.83 o 
   5   2  12      845.56      851.54     11.53 o 
   6   2  12       40.87       42.91      4.51 o 
   7   2  12      111.25      111.96      7.78 o 
   8   2  12       42.58       38.55      8.56 o 
   9   2  12       48.95       56.87     11.30 o 
   0   3  12       83.15       82.18      4.38 o 
   1   3  12      165.78      160.89      4.07 o 
   2   3  12      296.57      295.61      5.47 o 
   3   3  12      256.42      236.90      5.20 o 
   4   3  12      164.63      168.51      5.43 o 
   5   3  12       64.46       63.97      4.51 o 
   6   3  12       22.94       19.66      3.64 o 
   7   3  12       37.70       32.34      4.98 o 
   8   3  12        3.73        1.17      3.93 o 
   9   3  12       26.15       29.00      7.49 o 
   0   4  12      116.25      117.34      5.52 o 
   1   4  12      280.17      265.53      5.50 o 
   2   4  12       70.46       69.07      3.36 o 
   3   4  12      184.12      176.84      5.52 o 
   4   4  12       87.13       86.80      4.60 o 
   5   4  12      213.77      226.84      8.54 o 
   6   4  12        3.08        2.47      2.48 o 
   7   4  12       48.16       42.41      5.82 o 
   8   4  12       36.12       42.04      7.02 o 
   0   5  12       81.42       72.21      5.15 o 
   1   5  12       86.06       74.95      3.94 o 
   2   5  12       21.21       19.95      2.70 o 
   3   5  12        2.02        4.30      2.36 o 
   4   5  12      108.52      103.88      6.05 o 
   5   5  12       65.29       60.13      5.76 o 
   6   5  12       31.21       28.63      4.57 o 
   7   5  12       74.71       80.45      7.78 o 
   8   5  12        2.47        4.18      3.40 o 
   0   6  12      157.06      144.88      8.08 o 
   1   6  12      164.89      165.38      5.55 o 
   2   6  12      179.55      174.91      6.56 o 
   3   6  12      144.69      136.90      6.82 o 
   4   6  12       28.11       21.36      3.70 o 
   5   6  12        2.93        2.82      2.84 o 
   6   6  12       95.87       98.50      7.74 o 
   7   6  12       21.36       14.95      4.32 o 
   0   7  12       80.95       94.18      8.51 o 
   1   7  12       25.31       27.84      3.96 o 
   2   7  12      105.04       92.37      6.15 o 
   3   7  12       12.31       10.71      3.23 o 
   4   7  12       27.27       25.49      4.57 o 
   5   7  12       38.41       30.26      5.03 o 
   6   7  12        5.57        3.55      3.45 o 
   0   8  12       36.37       27.97      6.16 o 
   1   8  12       25.17       28.63      4.63 o 
   2   8  12       25.74       21.34      4.68 o 
   3   8  12       24.39       19.40      4.36 o 
   4   8  12        7.80       10.43      4.25 o 
   5   8  12       35.65       53.75      6.47 o 
   0   9  12       23.49       28.57      7.63 o 
   1   9  12       90.40       89.65      8.26 o 
   2   9  12        2.92        2.99      3.89 o 
   3   9  12       23.25       25.79      6.10 o 
   4   9  12       28.79       41.19      7.44 o 
   1   0  13     5328.25     5984.40     94.80 o 
   2   0  13      147.89      176.20      6.59 o 
   3   0  13       23.90       21.41      3.42 o 
   4   0  13      109.38      101.40      6.21 o 
   5   0  13        0.78        0.04      2.54 o 
   6   0  13      266.29      261.26     11.59 o 
   7   0  13       21.70       22.28      6.15 o 
   8   0  13      112.82      120.69     12.16 o 
   9   0  13        6.01        3.48      8.16 o 
   0   1  13      323.52      370.77      5.96 o 
   1   1  13     1190.71     1245.06     17.77 o 
   2   1  13      190.08      183.96      4.19 o 
   3   1  13      395.36      413.94      6.75 o 
   4   1  13      178.05      172.88      5.35 o 
   5   1  13      120.62      115.54      5.39 o 
   6   1  13      222.42      228.55      8.45 o 
   7   1  13      100.39      108.78      7.73 o 
   8   1  13      104.63      104.99      9.11 o 
   9   1  13       82.60       89.03     11.05 o 
   0   2  13      214.73      215.84      5.86 o 
   1   2  13       38.02       33.18      2.07 o 
   2   2  13      678.77      717.74      7.80 o 
   3   2  13       14.07       12.49      2.02 o 
   4   2  13       67.98       59.96      3.72 o 
   5   2  13      607.34      636.01     11.81 o 
   6   2  13        4.33        4.92      2.73 o 
   7   2  13       24.20       17.21      4.13 o 
   8   2  13       10.30       11.24      6.15 o 
   9   2  13       10.82        8.09      7.34 o 
   0   3  13       19.04       22.67      2.98 o 
   1   3  13      225.95      216.29      4.72 o 
   2   3  13      190.54      191.23      4.62 o 
   3   3  13      465.86      452.21      7.61 o 
   4   3  13      234.99      238.28      6.88 o 
   5   3  13       92.77       84.38      5.89 o 
   6   3  13       89.86       86.15      6.98 o 
   7   3  13      166.60      156.39      9.25 o 
   8   3  13       91.11       91.92      9.23 o 
   0   4  13      171.86      172.17      6.59 o 
   1   4  13      465.19      432.10      7.01 o 
   2   4  13       73.74       67.36      3.41 o 
   3   4  13       22.55       21.56      2.82 o 
   4   4  13       63.43       59.42      4.38 o 
   5   4  13      238.67      220.35      9.45 o 
   6   4  13      196.99      188.39      9.45 o 
   7   4  13       32.10       25.06      4.96 o 
   8   4  13        0.41       -2.80      3.72 o 
   0   5  13      427.29      427.37     10.62 o 
   1   5  13      179.95      171.18      5.37 o 
   2   5  13       80.69       69.32      4.25 o 
   3   5  13       49.88       46.07      4.43 o 
   4   5  13        3.24        2.20      2.54 o 
   5   5  13       33.94       29.12      4.98 o 
   6   5  13       37.66       33.78      5.43 o 
   7   5  13        2.67        0.25      3.41 o 
   8   5  13       13.44        9.84      4.24 o 
   0   6  13       90.88      105.46      7.34 o 
   1   6  13       53.21       51.07      3.84 o 
   2   6  13      207.95      207.63      7.11 o 
   3   6  13      106.83      114.52      6.95 o 
   4   6  13       77.63       65.64      6.05 o 
   5   6  13       23.68       17.31      4.47 o 
   6   6  13       15.79       20.21      4.89 o 
   7   6  13       14.00        7.94      3.70 o 
   0   7  13        9.79        8.04      4.22 o 
   1   7  13        5.57        5.56      2.78 o 
   2   7  13      206.69      193.76      7.87 o 
   3   7  13      127.83      110.84      7.40 o 
   4   7  13      147.99      157.54      8.77 o 
   5   7  13       70.05       57.95      7.04 o 
   6   7  13       44.72       43.20      6.31 o 
   0   8  13      291.98      315.59     14.40 o 
   1   8  13       38.45       27.31      4.60 o 
   2   8  13       23.81       24.59      5.26 o 
   3   8  13       34.25       27.22      5.19 o 
   4   8  13       12.24       15.92      4.69 o 
   5   8  13      181.62      201.82     11.64 o 
   0   9  13       19.11       20.82      7.17 o 
   1   9  13       89.68       98.94      8.57 o 
   2   9  13       33.92       40.67      6.91 o 
   3   9  13        9.98       13.54      5.05 o 
   0   0  14      385.04      350.52     15.32 o 
   1   0  14      702.69      826.18     16.31 o 
   2   0  14     2536.05     2632.67     36.16 o 
   3   0  14        2.43        2.85      2.41 o 
   4   0  14       66.12       64.40      5.49 o 
   5   0  14       10.43       10.90      3.44 o 
   6   0  14      112.15      121.94      8.98 o 
   7   0  14      105.95      106.60     11.03 o 
   8   0  14        1.60        6.40      6.01 o 
   9   0  14      146.62      177.09     19.64 o 
   0   1  14        0.49        0.67      1.57 o 
   1   1  14       18.58       18.39      1.98 o 
   2   1  14      462.41      500.04      8.06 o 
   3   1  14      521.52      494.13      8.64 o 
   4   1  14      296.67      291.87      6.89 o 
   5   1  14       81.73       81.37      4.89 o 
   6   1  14       18.81       17.09      3.27 o 
   7   1  14      523.37      558.75     15.52 o 
   8   1  14       27.27       26.02      5.51 o 
   9   1  14       35.99       41.53      8.55 o 
   0   2  14      125.09      141.15      4.96 o 
   1   2  14       60.56       58.77      2.87 o 
   2   2  14      179.93      157.13      4.80 o 
   3   2  14       84.32       76.14      3.99 o 
   4   2  14      341.61      361.41      8.25 o 
   5   2  14       47.78       43.97      4.32 o 
   6   2  14       35.62       28.16      4.54 o 
   7   2  14        9.41       11.13      4.14 o 
   8   2  14        0.72       -0.14      4.02 o 
   9   2  14        7.62        1.45      7.21 o 
   0   3  14       98.55       93.84      4.92 o 
   1   3  14        1.33       -0.12      1.44 o 
   2   3  14      214.52      220.57      5.38 o 
   3   3  14     1152.11     1191.55     13.20 o 
   4   3  14      170.95      171.11      6.63 o 
   5   3  14       15.79       11.67      3.20 o 
   6   3  14       51.20       52.33      5.87 o 
   7   3  14       77.47       73.56      7.82 o 
   8   3  14       27.48       22.37      5.62 o 
   0   4  14       54.82       54.16      4.48 o 
   1   4  14     1032.61     1032.45     10.81 o 
   2   4  14      110.53      100.46      4.29 o 
   3   4  14      242.66      238.41      7.63 o 
   4   4  14       87.05       87.03      5.52 o 
   5   4  14      244.77      238.22      9.83 o 
   6   4  14       50.68       44.74      5.89 o 
   7   4  14       31.00       26.58      5.21 o 
   8   4  14        5.20        6.79      4.48 o 
   0   5  14      248.18      230.84      8.30 o 
   1   5  14      467.80      471.88      8.49 o 
   2   5  14      243.91      247.03      6.78 o 
   3   5  14      116.52      110.78      6.06 o 
   4   5  14      118.96       96.89      7.25 o 
   5   5  14        1.38        2.07      3.13 o 
   6   5  14       44.22       36.87      5.64 o 
   7   5  14       34.18       27.15      5.34 o 
   0   6  14      381.20      411.14     12.61 o 
   1   6  14      162.80      171.90      5.84 o 
   2   6  14       34.13       35.48      4.17 o 
   3   6  14      297.13      293.38      9.86 o 
   4   6  14      238.71      250.85     10.65 o 
   5   6  14       74.51       65.81      6.96 o 
   6   6  14       46.41       39.03      6.01 o 
   7   6  14       35.40       37.99      6.00 o 
   0   7  14      207.51      219.10     11.64 o 
   1   7  14      102.48       97.95      6.79 o 
   2   7  14        5.04        3.11      3.01 o 
   3   7  14      199.22      200.00      8.86 o 
   4   7  14       36.67       42.83      6.05 o 
   5   7  14       98.63       95.99      8.55 o 
   6   7  14       43.76       46.48      6.46 o 
   0   8  14       95.19       95.82     11.21 o 
   1   8  14       54.57       64.49      6.85 o 
   2   8  14        3.61        4.93      3.91 o 
   3   8  14        3.31        1.18      4.03 o 
   4   8  14       10.61       11.71      5.14 o 
   5   8  14       30.54       27.05      5.78 o 
   0   9  14       61.15       56.34     11.92 o 
   1   9  14       15.90       15.94      5.40 o 
   2   9  14       25.05       26.48      6.23 o 
   3   9  14       46.16       60.83      9.51 o 
   1   0  15      851.72      848.88     17.17 o 
   2   0  15       79.08       68.98      4.94 o 
   3   0  15        0.48        2.23      2.44 o 
   4   0  15        2.29        2.01      2.54 o 
   5   0  15       37.02       36.50      4.97 o 
   6   0  15      471.70      489.83     16.18 o 
   7   0  15      216.61      241.49     14.57 o 
   8   0  15        0.42       -3.61      5.08 o 
   9   0  15      374.24      404.28     26.68 o 
   0   1  15       45.30       31.97      4.57 o 
   1   1  15       44.39       39.63      2.98 o 
   2   1  15       16.90       12.39      2.09 o 
   3   1  15       61.05       63.93      4.01 o 
   4   1  15      686.62      697.83     10.59 o 
   5   1  15      287.02      296.38      8.07 o 
   6   1  15        4.29        4.49      2.56 o 
   7   1  15      309.01      319.83     11.82 o 
   8   1  15       71.18       71.54      8.05 o 
   9   1  15        7.14       16.31      7.08 o 
   0   2  15      379.07      411.73     12.38 o 
   1   2  15      234.16      234.83      5.56 o 
   2   2  15      111.18      106.62      4.32 o 
   3   2  15      644.93      638.49      9.77 o 
   4   2  15      110.41      107.48      5.26 o 
   5   2  15     1015.44     1069.28     14.86 o 
   6   2  15       80.05       77.94      6.66 o 
   7   2  15       35.98       37.65      5.97 o 
   8   2  15        3.37        1.00      5.19 o 
   0   3  15       72.70       68.35      5.18 o 
   1   3  15      328.27      321.74      6.81 o 
   2   3  15      174.20      174.65      5.41 o 
   3   3  15     1112.83     1149.23     13.32 o 
   4   3  15       34.67       34.59      3.98 o 
   5   3  15      382.17      385.39     10.85 o 
   6   3  15       17.94       17.30      4.15 o 
   7   3  15       43.37       47.22      6.63 o 
   8   3  15       17.69       24.86      6.12 o 
   0   4  15        5.69        2.44      2.74 o 
   1   4  15      485.02      483.80      8.73 o 
   2   4  15      504.97      489.59      9.55 o 
   3   4  15      590.38      586.90     11.63 o 
   4   4  15       11.10        8.72      2.74 o 
   5   4  15       55.15       61.63      6.33 o 
   6   4  15       30.07       26.93      5.06 o 
   7   4  15       87.00       81.40      7.24 o 
   8   4  15       18.47       20.13      5.70 o 
   0   5  15       67.15       70.66      6.15 o 
   1   5  15     1167.81     1219.39     14.31 o 
   2   5  15      159.55      165.72      6.29 o 
   3   5  15      219.90      230.26      8.58 o 
   4   5  15       96.43       78.89      6.93 o 
   5   5  15       78.50       64.29      6.76 o 
   6   5  15        1.34        0.98      3.45 o 
   7   5  15        2.86       -0.60      3.21 o 
   0   6  15      140.90      142.64      9.43 o 
   1   6  15      569.10      604.26     11.49 o 
   2   6  15      103.00      101.17      6.65 o 
   3   6  15       82.96       76.81      6.92 o 
   4   6  15       28.00       20.47      4.61 o 
   5   6  15       21.41       16.49      4.23 o 
   6   6  15       87.12       83.46      8.23 o 
   7   6  15        2.48        3.65      4.03 o 
   0   7  15       58.96       54.13      8.34 o 
   1   7  15       82.04       73.07      6.66 o 
   2   7  15       44.26       39.56      5.53 o 
   3   7  15      195.43      216.01     10.28 o 
   4   7  15        9.49       10.53      4.11 o 
   5   7  15       17.90       21.46      5.13 o 
   6   7  15        3.21        4.53      3.83 o 
   0   8  15       32.83       19.80      7.25 o 
   1   8  15       44.30       42.50      6.36 o 
   2   8  15       73.81       81.85      8.51 o 
   3   8  15       24.68       23.30      5.74 o 
   4   8  15       51.35       52.77      7.83 o 
   0   9  15       85.42       97.08     15.01 o 
   1   9  15       13.64       11.09      6.49 o 
   2   9  15       71.92       72.45     11.42 o 
   0   0  16        6.27        5.72      4.31 o 
   1   0  16       18.33       11.49      3.45 o 
   2   0  16      249.44      232.88      9.96 o 
   3   0  16       97.65      104.50      6.41 o 
   4   0  16      236.73      212.65      8.93 o 
   5   0  16      113.08      107.75      7.37 o 
   6   0  16      617.05      667.31     19.07 o 
   7   0  16      178.66      186.23     13.49 o 
   8   0  16       11.55       23.25      8.65 o 
   0   1  16       77.36       56.08      5.85 o 
   1   1  16        8.38       13.58      2.67 o 
   2   1  16       71.82       69.05      4.08 o 
   3   1  16      262.70      240.87      6.78 o 
   4   1  16      103.91      100.28      4.84 o 
   5   1  16      250.13      251.25      7.59 o 
   6   1  16       35.39       32.39      4.20 o 
   7   1  16      121.34      122.13      8.44 o 
   8   1  16      101.40      120.48     10.07 o 
   0   2  16       14.87        9.10      3.39 o 
   1   2  16      438.84      433.82      9.32 o 
   2   2  16      138.17      128.91      5.16 o 
   3   2  16      390.19      389.52      7.95 o 
   4   2  16       65.11       61.90      4.46 o 
   5   2  16      253.58      247.71      8.18 o 
   6   2  16        2.92        2.67      2.99 o 
   7   2  16       23.73       17.49      4.87 o 
   8   2  16       24.49       19.52      7.40 o 
   0   3  16       17.28       18.98      4.21 o 
   1   3  16      388.58      365.25      8.90 o 
   2   3  16       70.97       63.22      4.23 o 
   3   3  16      224.94      212.61      6.30 o 
   4   3  16      293.52      293.36      8.64 o 
   5   3  16      100.94      106.47      6.75 o 
   6   3  16      156.27      148.38      8.82 o 
   7   3  16       22.64       28.82      5.72 o 
   8   3  16       25.49       30.00      5.77 o 
   0   4  16      605.39      582.32     15.98 o 
   1   4  16      730.37      751.66     11.81 o 
   2   4  16      229.91      218.25      7.44 o 
   3   4  16      271.36      266.53      8.27 o 
   4   4  16      103.82       94.12      5.89 o 
   5   4  16       34.17       28.84      4.81 o 
   6   4  16       10.04        9.11      3.94 o 
   7   4  16        9.11        9.12      4.18 o 
   8   4  16        9.35       13.13      5.33 o 
   0   5  16      335.25      342.64     12.92 o 
   1   5  16      751.84      762.26     12.66 o 
   2   5  16      232.33      226.51      8.33 o 
   3   5  16      212.04      209.86      8.38 o 
   4   5  16      196.75      204.52      9.62 o 
   5   5  16      164.87      155.45      9.45 o 
   6   5  16      110.02      108.42      8.78 o 
   7   5  16        8.60        5.24      3.64 o 
   0   6  16       11.67        8.19      4.82 o 
   1   6  16      466.78      480.16     12.09 o 
   2   6  16      179.78      149.60      8.42 o 
   3   6  16       77.18       67.80      6.68 o 
   4   6  16       73.14       70.62      7.10 o 
   5   6  16       81.68       93.70      8.29 o 
   6   6  16       22.95       25.99      5.21 o 
   0   7  16       47.45       35.75      9.15 o 
   1   7  16      175.83      169.78     10.96 o 
   2   7  16      174.98      180.47     10.50 o 
   3   7  16      198.84      201.35     11.18 o 
   4   7  16       35.05       36.48      5.82 o 
   5   7  16       53.26       45.00      6.55 o 
   0   8  16       17.57       17.52     10.89 o 
   1   8  16       82.23       76.78      9.19 o 
   2   8  16       29.27       33.32      6.85 o 
   3   8  16        1.79        3.21      4.93 o 
   4   8  16       39.45       39.92      7.88 o 
   0   9  16        3.81        8.17     11.03 o 
   1   9  16        7.89       10.49      8.61 o 
   2   9  16       10.23       13.61      6.83 o 
   1   0  17       78.51       86.48      7.15 o 
   2   0  17      104.24       96.47      7.56 o 
   3   0  17       72.27       75.23      7.13 o 
   4   0  17      507.08      494.91     13.26 o 
   5   0  17        2.07        2.16      3.08 o 
   6   0  17      348.68      362.65     14.69 o 
   7   0  17       97.64       92.07     10.84 o 
   8   0  17        3.06        1.44      6.09 o 
   0   1  17       34.19       25.36      4.62 o 
   1   1  17      117.35      115.51      5.52 o 
   2   1  17       67.82       55.06      4.41 o 
   3   1  17      328.96      322.22      8.68 o 
   4   1  17      301.83      279.73      7.81 o 
   5   1  17      173.05      163.81      6.47 o 
   6   1  17       46.86       48.13      4.87 o 
   7   1  17      418.73      443.44     14.08 o 
   8   1  17       46.43       55.09      7.74 o 
   0   2  17       12.98       11.36      3.77 o 
   1   2  17      144.87      152.15      6.12 o 
   2   2  17      624.71      612.31     11.54 o 
   3   2  17      493.71      516.90     10.04 o 
   4   2  17      480.21      488.83     10.13 o 
   5   2  17       49.00       45.85      4.47 o 
   6   2  17      164.80      168.61      8.19 o 
   7   2  17      115.09      124.33      9.63 o 
   8   2  17       15.21       12.92      6.30 o 
   0   3  17      302.10      324.09     12.22 o 
   1   3  17      785.19      763.01     12.90 o 
   2   3  17      102.20       95.27      5.47 o 
   3   3  17      261.17      255.90      7.49 o 
   4   3  17      151.23      150.02      6.76 o 
   5   3  17        6.45        7.25      3.05 o 
   6   3  17       18.42       20.23      4.57 o 
   7   3  17       20.13       21.01      5.21 o 
   8   3  17       33.72       41.82      7.10 o 
   0   4  17      127.04      125.04      8.68 o 
   1   4  17     1119.00     1156.87     16.18 o 
   2   4  17      192.64      186.21      7.78 o 
   3   4  17      557.63      550.84     12.68 o 
   4   4  17      173.15      190.91      7.74 o 
   5   4  17       60.89       65.37      6.57 o 
   6   4  17       81.62       87.76      7.80 o 
   7   4  17       17.69       18.07      4.58 o 
   0   5  17      149.28      166.00      9.74 o 
   1   5  17      461.86      468.91     11.78 o 
   2   5  17      188.17      204.20      9.00 o 
   3   5  17      373.60      377.25     11.10 o 
   4   5  17      183.72      190.09     10.71 o 
   5   5  17      105.47       97.54      8.12 o 
   6   5  17       30.46       30.07      5.56 o 
   7   5  17        8.39       10.96      4.28 o 
   0   6  17      227.52      232.89     13.68 o 
   1   6  17      235.71      250.14     10.05 o 
   2   6  17      212.95      211.28     12.73 o 
   3   6  17       60.19       53.07      6.85 o 
   4   6  17        2.56        1.64      3.83 o 
   5   6  17      141.43      137.33     10.69 o 
   6   6  17        5.60        7.41      3.76 o 
   0   7  17       17.85       14.63      7.43 o 
   1   7  17        1.13        2.91      3.95 o 
   2   7  17       40.31       41.01      7.27 o 
   3   7  17      235.22      255.09     14.21 o 
   4   7  17       29.89       25.31      5.75 o 
   5   7  17       54.07       56.15      7.84 o 
   0   8  17       45.86       31.34     13.19 o 
   1   8  17       98.49       93.07     11.83 o 
   2   8  17       27.93       29.02      8.11 o 
   3   8  17       12.47       14.65      7.29 o 
   4   8  17        2.97        6.23      5.81 o 
   0   9  17        2.63        1.81      9.42 o 
   0   0  18      368.90      322.51     22.79 o 
   1   0  18        4.31        3.04      3.27 o 
   2   0  18      160.22      145.86      8.80 o 
   3   0  18      496.59      488.27     19.11 o 
   4   0  18      131.91      137.66      9.33 o 
   5   0  18      203.58      202.56     12.98 o 
   6   0  18       17.90       18.97      5.20 o 
   7   0  18        4.34        2.30      4.57 o 
   8   0  18       95.83      102.58     15.41 o 
   0   1  18      153.09      140.81      8.47 o 
   1   1  18       79.81       86.49      5.23 o 
   2   1  18       36.24       36.33      3.97 o 
   3   1  18      788.90      777.90     13.49 o 
   4   1  18      827.76      845.92     14.42 o 
   5   1  18       14.46       14.03      3.50 o 
   6   1  18       49.49       48.36      5.05 o 
   7   1  18      116.95      117.98      8.66 o 
   8   1  18       44.91       51.97      7.49 o 
   0   2  18      219.45      221.94     10.34 o 
   1   2  18      116.46      108.17      5.79 o 
   2   2  18      587.86      573.76     12.31 o 
   3   2  18     1191.12     1202.83     16.76 o 
   4   2  18      234.44      254.21      9.03 o 
   5   2  18      332.64      346.67     10.70 o 
   6   2  18      158.99      164.77      8.28 o 
   7   2  18       98.11      103.63      8.35 o 
   8   2  18       36.70       37.18      7.63 o 
   0   3  18      788.41      805.80     19.28 o 
   1   3  18      782.33      755.49     13.24 o 
   2   3  18      108.64      107.97      5.95 o 
   3   3  18      356.93      347.36      9.43 o 
   4   3  18       59.13       56.60      5.91 o 
   5   3  18      424.55      448.13     13.39 o 
   6   3  18       79.81       73.60      7.20 o 
   7   3  18       11.71       18.94      5.10 o 
   0   4  18       42.00       46.05      6.39 o 
   1   4  18      161.19      156.55      6.86 o 
   2   4  18      320.33      322.91      9.98 o 
   3   4  18      173.33      175.73      8.59 o 
   4   4  18      239.83      221.46      9.81 o 
   5   4  18        9.10        4.84      3.90 o 
   6   4  18       78.82       92.10      9.03 o 
   7   4  18       10.52       10.00      4.88 o 
   0   5  18        1.24       -3.00      3.00 o 
   1   5  18      373.88      388.03     14.36 o 
   2   5  18      194.22      174.30      8.90 o 
   3   5  18      490.54      476.12     12.90 o 
   4   5  18       24.83       18.31      5.80 o 
   5   5  18        7.44        2.17      3.75 o 
   6   5  18       81.23      100.26      9.71 o 
   0   6  18       16.69        7.61      4.99 o 
   1   6  18      909.16      962.19     19.27 o 
   2   6  18       40.34       42.02      6.20 o 
   3   6  18      168.01      180.51     10.78 o 
   4   6  18       15.30       21.36      6.24 o 
   5   6  18      144.38      143.52     12.57 o 
   6   6  18       86.64      105.81      9.43 o 
   0   7  18        7.01        6.91      6.40 o 
   1   7  18       11.14       11.74      4.61 o 
   2   7  18        0.73        2.01      4.32 o 
   3   7  18      399.09      439.21     26.45 o 
   4   7  18       59.65       70.39      9.74 o 
   5   7  18       51.20       79.35     10.47 o 
   0   8  18        5.92        6.70     10.05 o 
   1   8  18       14.76        7.07      6.20 o 
   2   8  18      137.89      172.23     15.47 o 
   3   8  18       12.79       11.07      7.24 o 
   1   0  19       82.77       78.64      7.46 o 
   2   0  19        3.81        2.64      3.70 o 
   3   0  19       95.74       79.14      7.75 o 
   4   0  19     1796.12     1949.63     31.31 o 
   5   0  19     1346.70     1565.55     34.37 o 
   6   0  19       69.76       66.12      9.66 o 
   7   0  19        5.37        5.17      6.02 o 
   8   0  19       16.16       11.24      8.31 o 
   0   1  19       19.73       25.65      5.15 o 
   1   1  19       66.92       66.16      5.03 o 
   2   1  19      418.63      412.03     10.15 o 
   3   1  19      496.13      466.70     10.96 o 
   4   1  19      293.25      292.72      9.03 o 
   5   1  19       78.65       78.81      6.21 o 
   6   1  19      238.09      265.61     10.90 o 
   7   1  19       84.40      103.10     10.38 o 
   8   1  19       37.48       33.19      7.84 o 
   0   2  19       57.85       60.06      6.85 o 
   1   2  19      353.00      353.83      9.41 o 
   2   2  19      314.57      330.77      9.31 o 
   3   2  19      189.95      189.57      7.38 o 
   4   2  19      239.32      242.72      9.09 o 
   5   2  19      290.54      280.90     10.89 o 
   6   2  19      161.87      165.35     10.41 o 
   7   2  19       99.47      105.03     10.69 o 
   8   2  19       36.92       48.08     12.44 o 
   0   3  19       71.83       65.53      7.42 o 
   1   3  19     1020.08     1078.26     18.31 o 
   2   3  19      552.54      568.08     12.04 o 
   3   3  19      130.79      132.56      6.68 o 
   4   3  19      309.73      296.78     11.08 o 
   5   3  19      271.36      284.74     12.49 o 
   6   3  19       56.69       62.60      7.62 o 
   7   3  19       37.05       38.84      8.61 o 
   0   4  19       78.21       90.78      8.28 o 
   1   4  19     1558.58     1672.91     25.52 o 
   2   4  19      424.23      445.52     11.87 o 
   3   4  19      142.11      135.27      8.35 o 
   4   4  19       11.69        9.53      3.88 o 
   5   4  19       10.44       10.75      5.44 o 
   6   4  19       22.96       21.67      6.53 o 
   7   4  19        4.08        7.13      5.82 o 
   0   5  19      261.61      262.30     12.31 o 
   1   5  19      203.80      199.98      8.51 o 
   2   5  19       63.01       73.26      6.82 o 
   3   5  19      436.66      478.09     14.20 o 
   4   5  19       14.42       18.93      5.89 o 
   5   5  19       91.51      105.13     11.14 o 
   6   5  19       23.57       27.58      7.23 o 
   0   6  19       17.99       16.93      6.08 o 
   1   6  19      416.62      459.24     13.90 o 
   2   6  19       40.86       36.33      6.09 o 
   3   6  19        7.90       11.71      4.31 o 
   4   6  19      106.76      122.75     11.69 o 
   5   6  19      113.29      120.17     12.06 o 
   0   7  19      123.63      109.45     14.98 o 
   1   7  19      126.55      133.20     11.45 o 
   2   7  19        8.74       11.82      4.84 o 
   3   7  19       25.01       30.49      8.26 o 
   4   7  19       13.93       12.29      5.86 o 
   0   8  19       32.65       47.81     16.82 o 
   1   8  19        9.35       18.17      7.41 o 
   2   8  19       21.88       27.05      8.07 o 
   0   0  20      171.06      139.58     13.40 o 
   1   0  20      102.82      101.18      8.42 o 
   2   0  20       12.71        7.48      3.94 o 
   3   0  20       40.24       40.21      6.24 o 
   4   0  20      110.49      122.17      9.50 o 
   5   0  20      701.39      766.12     24.91 o 
   6   0  20       37.32       33.45      7.46 o 
   7   0  20       39.78       46.77     11.06 o 
   0   1  20       95.89      100.85      8.40 o 
   1   1  20       91.88       75.94      5.42 o 
   2   1  20      518.93      515.05     11.54 o 
   3   1  20      143.07      131.33      6.79 o 
   4   1  20        4.75        2.86      2.58 o 
   5   1  20      298.68      296.52     10.34 o 
   6   1  20       14.71       12.89      4.05 o 
   7   1  20      100.55      114.03     10.95 o 
   0   2  20      210.41      199.02     10.76 o 
   1   2  20      630.84      662.69     13.02 o 
   2   2  20      195.16      182.26      7.40 o 
   3   2  20       23.96       18.92      3.46 o 
   4   2  20       68.54       70.37      6.08 o 
   5   2  20       21.36       24.17      4.81 o 
   6   2  20       83.67       86.19      8.58 o 
   7   2  20      178.69      177.82     13.18 o 
   0   3  20       78.46       79.56      7.96 o 
   1   3  20      681.51      675.63     13.31 o 
   2   3  20      299.46      284.98      8.99 o 
   3   3  20       52.18       56.01      5.51 o 
   4   3  20       97.49      101.03      7.79 o 
   5   3  20       42.08       47.18      6.13 o 
   6   3  20       18.78       15.84      5.11 o 
   7   3  20       13.21       13.16      6.72 o 
   0   4  20       24.29       23.69      5.19 o 
   1   4  20      353.99      350.62      9.97 o 
   2   4  20       88.01       91.45      6.64 o 
   3   4  20      387.00      372.75     12.57 o 
   4   4  20      104.08      112.63      8.37 o 
   5   4  20       13.48       13.20      5.89 o 
   6   4  20       78.26       79.34     10.29 o 
   0   5  20        2.22        4.20      3.95 o 
   1   5  20       54.21       55.35      5.62 o 
   2   5  20        7.83        8.28      3.72 o 
   3   5  20       30.67       34.34      5.47 o 
   4   5  20       70.02       76.33      9.73 o 
   5   5  20       72.64       73.80      9.87 o 
   6   5  20       37.14       45.90      8.92 o 
   0   6  20       12.26       15.78      6.13 o 
   1   6  20       84.66       76.64      7.24 o 
   2   6  20       93.85       93.98      8.82 o 
   3   6  20        2.37        2.11      3.88 o 
   4   6  20       20.76       28.17      6.97 o 
   5   6  20      149.29      134.77     13.00 o 
   0   7  20      213.91      240.38     19.24 o 
   1   7  20       61.02       56.85      8.51 o 
   2   7  20       32.37       40.05      7.55 o 
   3   7  20       55.96       40.58      8.04 o 
   4   7  20        8.01       13.41      6.38 o 
   0   8  20       17.41       16.68     12.84 o 
   1   8  20       11.24       18.42      7.28 o 
   2   8  20       18.99       29.58      8.30 o 
   1   0  21      197.18      173.02     10.27 o 
   2   0  21        1.11        1.43      3.63 o 
   3   0  21      114.27      126.77      9.67 o 
   4   0  21        5.53        7.01      4.22 o 
   5   0  21       57.02       54.80      8.94 o 
   6   0  21        6.87        5.58      4.86 o 
   7   0  21        7.65       21.88      8.64 o 
   0   1  21        7.02        7.04      4.19 o 
   1   1  21        9.91        3.66      2.74 o 
   2   1  21      278.13      265.93      8.81 o 
   3   1  21      298.01      300.30      9.40 o 
   4   1  21       82.85       80.59      6.04 o 
   5   1  21       16.01       11.18      3.56 o 
   6   1  21       71.44       64.63      7.64 o 
   7   1  21       93.96      101.50     10.80 o 
   0   2  21     1148.71     1204.31     25.06 o 
   1   2  21      328.15      300.90      9.28 o 
   2   2  21      309.27      300.15     10.67 o 
   3   2  21      133.06      134.51      7.06 o 
   4   2  21       63.57       60.33      5.82 o 
   5   2  21      156.14      163.69      9.59 o 
   6   2  21       12.40        9.57      4.71 o 
   7   2  21        5.75        5.33      4.85 o 
   0   3  21      157.72      162.82     10.51 o 
   1   3  21      105.57       96.59      6.25 o 
   2   3  21       77.59       71.36      5.61 o 
   3   3  21      245.99      258.08      9.73 o 
   4   3  21       14.73       14.89      4.19 o 
   5   3  21       15.10       16.09      4.53 o 
   6   3  21       13.34       18.95      5.28 o 
   7   3  21       11.71        7.93      6.33 o 
   0   4  21        0.31        2.84      3.61 o 
   1   4  21       17.60       18.17      3.64 o 
   2   4  21       59.90       58.89      5.79 o 
   3   4  21      159.50      166.11      9.43 o 
   4   4  21       42.70       39.66      5.81 o 
   5   4  21       23.26       25.15      6.98 o 
   6   4  21       29.30       41.42      8.20 o 
   0   5  21       39.48       40.07      7.95 o 
   1   5  21      148.44      155.41      8.49 o 
   2   5  21       88.65       77.39      7.39 o 
   3   5  21      138.30      138.89      9.21 o 
   4   5  21       10.66        7.69      5.25 o 
   5   5  21       12.32        8.50      5.65 o 
   0   6  21       45.56       46.05      8.45 o 
   1   6  21        0.32        0.66      3.60 o 
   2   6  21        7.14        9.37      4.26 o 
   3   6  21        0.77        2.22      3.98 o 
   4   6  21       17.23       17.43      6.03 o 
   5   6  21       52.22       56.62      9.85 o 
   0   7  21       40.06       40.90     10.61 o 
   1   7  21       25.14       20.27      6.48 o 
   2   7  21       51.29       58.08      9.01 o 
   3   7  21        0.65        1.07      5.40 o 
   0   0  22      387.50      343.23     20.11 o 
   1   0  22        9.56        9.94      4.37 o 
   2   0  22      100.27       78.65      8.26 o 
   3   0  22      230.84      210.99     12.29 o 
   4   0  22       59.71       62.81      8.00 o 
   5   0  22      549.79      627.47     23.65 o 
   6   0  22      114.72      110.94     12.76 o 
   7   0  22        0.02        1.81      6.03 o 
   0   1  22       90.62       73.92      8.02 o 
   1   1  22      105.14       81.19      5.89 o 
   2   1  22      235.84      241.09      8.65 o 
   3   1  22      198.43      200.57      8.13 o 
   4   1  22        7.06        2.67      2.79 o 
   5   1  22       38.53       38.21      5.17 o 
   6   1  22        2.59        1.75      3.44 o 
   7   1  22      124.15      139.69     12.24 o 
   0   2  22      258.49      281.08     12.97 o 
   1   2  22      925.11      907.58     15.90 o 
   2   2  22       72.89       74.83      5.83 o 
   3   2  22       16.07       13.90      3.45 o 
   4   2  22       17.34       12.28      3.82 o 
   5   2  22      209.88      225.39     10.61 o 
   6   2  22       26.09       22.66      6.22 o 
   7   2  22       20.71       22.17      6.55 o 
   0   3  22       23.14       24.00      5.40 o 
   1   3  22      138.91      145.54      7.44 o 
   2   3  22       10.43       11.04      3.25 o 
   3   3  22       14.28        9.08      3.75 o 
   4   3  22       76.43       75.13      7.32 o 
   5   3  22        0.75       -1.08      3.37 o 
   6   3  22        8.74        7.68      4.68 o 
   0   4  22      376.10      378.83     16.64 o 
   1   4  22       19.67       18.37      3.73 o 
   2   4  22       90.98       93.82      7.18 o 
   3   4  22      139.89      135.56      9.13 o 
   4   4  22      103.95      106.97      8.62 o 
   5   4  22       48.90       48.94      8.56 o 
   6   4  22      152.29      198.42     14.96 o 
   0   5  22       70.01       64.51      9.62 o 
   1   5  22      232.86      233.02      9.76 o 
   2   5  22        2.01        3.79      3.57 o 
   3   5  22       93.58       85.62      7.91 o 
   4   5  22       54.05       58.66      8.99 o 
   5   5  22      102.07      106.91     11.84 o 
   0   6  22       43.23       47.31      8.87 o 
   1   6  22      105.58      111.58      9.71 o 
   2   6  22       35.27       30.83      6.00 o 
   3   6  22       35.85       34.84      6.52 o 
   4   6  22       57.21       59.21      9.43 o 
   0   7  22       25.71       33.37     10.12 o 
   1   7  22       10.66        2.70      5.14 o 
   2   7  22        8.93        5.29      5.11 o 
   3   7  22       13.84       39.37     15.84 o 
   1   0  23       56.01       42.91      6.84 o 
   2   0  23        4.59        2.15      4.05 o 
   3   0  23      803.28      797.28     24.96 o 
   4   0  23      122.57      119.37     10.34 o 
   5   0  23      230.96      251.30     15.86 o 
   6   0  23       23.74       34.08      8.15 o 
   7   0  23       11.42       23.66     11.24 o 
   0   1  23       33.75       31.26      5.99 o 
   1   1  23      205.41      179.13      7.86 o 
   2   1  23      123.33      120.21      7.07 o 
   3   1  23       59.73       57.15      5.55 o 
   4   1  23      225.76      214.50      8.66 o 
   5   1  23      101.36      107.65      7.84 o 
   6   1  23       31.93       28.94      5.93 o 
   0   2  23       10.84        9.12      4.31 o 
   1   2  23      143.51      147.11      7.56 o 
   2   2  23       51.40       50.53      5.17 o 
   3   2  23        5.12        6.47      3.12 o 
   4   2  23       26.46       25.57      4.57 o 
   5   2  23       13.22       15.94      4.41 o 
   6   2  23       30.56       35.90      7.14 o 
   0   3  23        9.95       12.70      4.83 o 
   1   3  23      366.44      376.75     11.04 o 
   2   3  23       54.32       53.82      5.36 o 
   3   3  23       17.10       10.69      3.98 o 
   4   3  23      151.33      154.88      9.81 o 
   5   3  23        9.94       10.06      4.28 o 
   6   3  23        6.14       10.72      5.05 o 
   0   4  23      149.46      136.90     10.88 o 
   1   4  23       19.43       18.46      3.86 o 
   2   4  23       25.48       23.61      4.49 o 
   3   4  23      370.47      408.45     14.05 o 
   4   4  23       15.26       14.72      4.75 o 
   5   4  23       62.68       72.73     10.18 o 
   0   5  23       40.89       37.39      8.03 o 
   1   5  23       10.69        9.78      3.78 o 
   2   5  23      130.69      130.63      9.24 o 
   3   5  23        0.86        2.43      3.62 o 
   4   5  23       51.39       50.80      8.49 o 
   5   5  23       70.17       66.42     10.04 o 
   0   6  23        8.51        8.85      5.77 o 
   1   6  23        4.29        1.12      4.06 o 
   2   6  23        7.32        4.27      4.94 o 
   3   6  23       20.21       25.02      5.94 o 
   4   6  23       19.47       20.66      8.47 o 
   0   7  23       10.90        5.46      7.81 o 
   1   7  23       70.83       71.62      9.75 o 
   2   7  23       11.88       14.29      6.12 o 
   0   0  24        0.98        6.55      6.07 o 
   1   0  24       13.41        7.96      4.51 o 
   2   0  24      150.35      144.53     10.93 o 
   3   0  24       75.83       64.46      8.41 o 
   4   0  24        0.37        0.47      3.92 o 
   5   0  24       22.17       22.11      6.81 o 
   6   0  24        1.88       -2.92      4.67 o 
   0   1  24      400.25      363.69     15.35 o 
   1   1  24      175.91      151.48      7.85 o 
   2   1  24       85.48       86.94      6.51 o 
   3   1  24      117.50      114.82      7.30 o 
   4   1  24       58.01       56.08      6.04 o 
   5   1  24        0.85        1.48      3.15 o 
   6   1  24        2.35        3.82      3.89 o 
   0   2  24       24.84       20.36      5.66 o 
   1   2  24      216.14      187.97      8.48 o 
   2   2  24       12.99        9.25      3.30 o 
   3   2  24        9.79        6.19      3.13 o 
   4   2  24       25.73       25.62      4.80 o 
   5   2  24       38.25       37.12      6.08 o 
   6   2  24       83.57      101.25     11.20 o 
   0   3  24        0.12        2.23      3.89 o 
   1   3  24       21.10       18.09      3.96 o 
   2   3  24        8.33        7.45      3.27 o 
   3   3  24      100.07      105.84      8.50 o 
   4   3  24       43.81       47.96      6.52 o 
   5   3  24       88.08       98.50      8.94 o 
   0   4  24       51.92       51.06      7.72 o 
   1   4  24       20.99       21.06      4.08 o 
   2   4  24       15.77       11.26      3.84 o 
   3   4  24       54.03       57.97      6.93 o 
   4   4  24       59.02       56.40      7.08 o 
   5   4  24       19.04       25.15      7.43 o 
   0   5  24       40.04       45.18      9.15 o 
   1   5  24        3.92        7.54      3.55 o 
   2   5  24       22.01       19.96      4.87 o 
   3   5  24       23.85       32.81      5.60 o 
   4   5  24       13.05       19.76      6.34 o 
   0   6  24      141.41      148.09     14.42 o 
   1   6  24       41.54       54.42      7.82 o 
   2   6  24        7.69       10.75      5.21 o 
   3   6  24        5.38        8.40      4.88 o 
   1   0  25       18.02        5.84      4.47 o 
   2   0  25       13.74        8.89      4.64 o 
   3   0  25       50.67       47.05      7.57 o 
   4   0  25        7.03        6.41      4.76 o 
   5   0  25       33.08       29.86      8.02 o 
   6   0  25       19.19       14.49      6.48 o 
   0   1  25        4.00        6.79      4.59 o 
   1   1  25       13.58       13.39      3.53 o 
   2   1  25       21.35       14.75      3.69 o 
   3   1  25       98.93       95.75      7.06 o 
   4   1  25       14.67       17.78      4.29 o 
   5   1  25       84.09       85.69      8.20 o 
   6   1  25        6.61        6.71      4.50 o 
   0   2  25       34.09       29.21      6.41 o 
   1   2  25      141.54      123.12      7.53 o 
   2   2  25       67.67       72.71      6.31 o 
   3   2  25        5.77        3.39      3.22 o 
   4   2  25       22.71       20.79      5.14 o 
   5   2  25       25.86       32.79      6.02 o 
   0   3  25        0.00       -2.77      3.58 o 
   1   3  25      323.71      325.25     10.83 o 
   2   3  25        0.07       -2.63      2.71 o 
   3   3  25       26.41       26.31      5.43 o 
   4   3  25       52.74       56.38      7.29 o 
   5   3  25       36.93       40.92      6.57 o 
   0   4  25        0.53       -3.26      3.73 o 
   1   4  25        0.22       -1.81      2.99 o 
   2   4  25      166.62      156.99     11.23 o 
   3   4  25       32.01       30.76      5.61 o 
   4   4  25        3.28        3.06      3.81 o 
   0   5  25       76.38       80.31     11.46 o 
   1   5  25      218.89      268.85     11.07 o 
   2   5  25       24.95       30.44      5.72 o 
   3   5  25       49.94       59.42      7.43 o 
   0   6  25        1.80        1.19      5.39 o 
   1   6  25       25.76       24.24      5.81 o 
   2   6  25        9.45       16.30      6.19 o 
   0   0  26      292.50      248.85     19.44 o 
   1   0  26       21.37       18.56      5.72 o 
   2   0  26       79.84       61.95      8.67 o 
   3   0  26        3.45        8.46      4.66 o 
   4   0  26       69.79       68.49      9.06 o 
   5   0  26       50.36       54.23     10.09 o 
   0   1  26      195.68      182.80     12.58 o 
   1   1  26       13.78       10.29      3.53 o 
   2   1  26      100.28       88.40      6.92 o 
   3   1  26      138.54      140.73      8.35 o 
   4   1  26        8.05        6.13      3.62 o 
   5   1  26       16.36       17.14      4.79 o 
   0   2  26        4.64        5.16      4.59 o 
   1   2  26      100.26       98.36      7.23 o 
   2   2  26      154.95      154.05      8.52 o 
   3   2  26        0.03       -0.69      2.92 o 
   4   2  26       40.30       36.31      6.39 o 
   5   2  26       23.00       26.31      5.68 o 
   0   3  26       37.14       35.06      7.00 o 
   1   3  26       72.53       70.38      6.33 o 
   2   3  26       13.65       10.55      3.86 o 
   3   3  26       33.26       35.44      6.13 o 
   4   3  26       84.88      107.63      9.41 o 
   0   4  26       20.05       18.33      5.64 o 
   1   4  26       57.88       69.53      7.00 o 
   2   4  26       49.08       50.93      6.90 o 
   3   4  26        2.29        1.97      3.52 o 
   4   4  26       34.80       52.59      7.25 o 
   0   5  26       13.77       14.00      6.79 o 
   1   5  26       32.03       41.03      5.85 o 
   2   5  26       89.53      130.24     10.05 o 
   3   5  26        3.54        1.04      3.89 o 
   1   0  27       85.14       74.29      9.36 o 
   2   0  27       22.35       13.76      5.81 o 
   3   0  27        3.55        0.78      4.28 o 
   4   0  27        0.00       -0.63      4.05 o 
   5   0  27        2.14       -4.15      5.14 o 
   0   1  27        5.10       10.75      5.10 o 
   1   1  27       17.44       14.72      3.87 o 
   2   1  27       24.48       21.03      4.38 o 
   3   1  27        0.38        0.19      3.29 o 
   4   1  27       11.66       10.27      3.80 o 
   5   1  27        9.06        9.32      4.67 o 
   0   2  27        1.57        1.16      4.22 o 
   1   2  27       13.70        4.20      3.37 o 
   2   2  27        1.38        1.52      3.07 o 
   3   2  27       61.62       74.87      6.94 o 
   4   2  27        6.12        8.65      4.28 o 
   0   3  27       99.46      119.08     11.36 o 
   1   3  27        2.64        2.28      3.17 o 
   2   3  27       33.68       30.42      4.92 o 
   3   3  27        8.66        8.21      4.07 o 
   4   3  27        3.94        3.99      4.24 o 
   0   4  27        0.08       -0.71      4.40 o 
   1   4  27       25.02       30.08      5.21 o 
   2   4  27       58.91       66.64      7.67 o 
   3   4  27      156.91      192.89     11.62 o 
   0   5  27        1.85        4.32      5.69 o 
   1   5  27       47.23       50.11      6.85 o 
   2   5  27        0.97        4.84      4.36 o 
   0   0  28      268.10      274.50     21.19 o 
   1   0  28       10.09       14.01      5.88 o 
   2   0  28        0.29        1.26      4.88 o 
   3   0  28        0.83        2.35      4.53 o 
   4   0  28       19.22       33.22      7.46 o 
   0   1  28        8.71        7.34      5.47 o 
   1   1  28        5.91        4.88      3.28 o 
   2   1  28       51.07       54.72      6.25 o 
   3   1  28      349.99      412.51     13.05 o 
   4   1  28        6.02        5.67      3.78 o 
   0   2  28        0.04        1.05      4.40 o 
   1   2  28       57.52       52.20      5.95 o 
   2   2  28       14.51       13.91      4.12 o 
   3   2  28       45.40       46.18      6.32 o 
   4   2  28        2.53       -0.39      4.08 o 
   0   3  28       72.75       83.02     10.15 o 
   1   3  28      204.24      198.68      9.78 o 
   2   3  28        0.32        0.73      3.04 o 
   3   3  28      114.41      142.63     10.59 o 
   0   4  28        4.69        4.66      5.00 o 
   1   4  28        0.02        1.78      3.31 o 
   2   4  28       30.17       29.95      5.78 o 
   1   0  29       69.05       76.30      9.87 o 
   2   0  29        8.17       26.89      7.33 o 
   3   0  29       18.21       17.81      6.11 o 
   0   1  29        2.70       10.12      5.61 o 
   1   1  29        2.84        1.21      3.24 o 
   2   1  29       10.15       16.29      4.30 o 
   3   1  29        8.18       14.99      4.38 o 
   0   2  29        0.40       -3.26      4.01 o 
   1   2  29       42.76       55.26      6.25 o 
   2   2  29        0.88       -1.45      3.16 o 
   3   2  29        5.52        7.42      4.26 o 
   0   3  29       35.61       29.01      7.18 o 
   1   3  29      104.78      149.21      9.15 o 
   2   3  29       23.24       19.87      4.82 o 
   0   4  29        0.54        2.30      4.87 o 
   0   0  30        4.73        9.57      7.99 o 
   1   0  30       13.82       16.09      6.30 o 
   2   0  30      123.68      165.64     13.87 o 
   0   1  30       26.78       50.11      8.88 o 
   1   1  30       39.72       39.69      5.68 o 
   2   1  30        5.37        7.83      3.94 o 
   0   2  30       32.96       21.94      6.59 o 
   1   2  30      152.97      172.15      9.84 o 
   2   2  30       22.75       23.08      4.93 o 
   0   3  30       45.45       57.12     13.47 o 
   1   0  31       28.97       30.85      7.89 o 
   0   1  31       10.35       32.08      8.93 o 
                                                 
